# Supplementary material for: (20R)-24-Bromo-5β-cholane
Source: Acta Crystallogr Sect E Struct Rep Online. 2009 Apr 25;65(Pt 5):o1124. doi: 10.1107/S1600536809014585 (PMC2977798; doi:10.1107/S1600536809014585)
Supplement: Supplementary file 1 [file e-65-o1124-sup1.cif]

##############################################################################
###                                                                        ###
###        Electronic paper (Acta Crystallographica Section E)             ###
###                                                                        ###
##############################################################################
#                                                                            #
# This CIF contains the data in a paper accepted for publication in Acta     #
# Crystallographica Section E. It conforms to the requirements of Notes      #
# for Authors for Section E, and has been peer reviewed under the auspices   #
# of the IUCr Commission on Journals.                                        #
#                                                                            #
# Full details of the Crystallographic Information File format               #
# are given in the paper "The Crystallographic Information File (CIF):       #
# a New Standard Archive File for Crystallography" by S. R. Hall, F. H.      #
# Allen and I. D. Brown [Acta Cryst. (1991), A47, 655-685].                  #
#                                                                            #
# The current version of the core CIF dictionary is obtainable from          #
# ftp://ftp.iucr.org/pub/cif_core.dic. The current version number is 2.4.    #
#                                                                            #
# Software is freely available for graphical display of the structure(s) in  #
# this CIF.  For information consult the CIF home page http://www.iucr.org/  #
# cif/home.html                                                              #
#                                                                            #
# This file may be used for bona fide research purposes within the           #
# scientific community so long as proper attribution is given to the journal # 
# article from which it was obtained.                                        #
#                                                                            #
##############################################################################
                                             
data_global
_audit_creation_method     SHELXL-97
_journal_date_recd_electronic     2009-04-18
_journal_date_accepted     2009-04-20
_journal_name_full     'Acta Crystallographica, Section E'
_journal_year     2009
_journal_volume     65
_journal_issue      5
_journal_page_first     o1124
_journal_page_last     o1124
_journal_paper_category     QO
_journal_coeditor_code     TK2433
_publ_contact_author
;
Dr. Seik Weng Ng
Department of Chemistry
University of Malaya
50603 Kuala Lumpur
Malaysia
;
_publ_contact_author_email     seikweng@um.edu.my
_publ_contact_author_fax     '03 7967 4193'
_publ_contact_author_phone     '03 7967 6778'
_publ_section_title
;
(20<i>R</i>)-24-Bromo-5\b-cholane
;
loop_
    _publ_author_name
    _publ_author_address
    'Ketuly, Kamal Aziz'
;
Department of Chemistry
University of Malaya
50603 Kuala Lumpur
Malaysia
;
    'A. Hadi, A. Hamid'
;
Department of Chemistry
University of Malaya
50603 Kuala Lumpur
Malaysia
;
    'Ng, Seik Weng'
;
Department of Chemistry
University of Malaya
50603 Kuala Lumpur
Malaysia
;
_publ_section_synopsis     .
data_I
_audit_creation_method     SHELXL-97
_chemical_name_systematic
;
(20<i>R</i>)-24-Bromo-5\b-cholane
;
_chemical_name_common     ?
_chemical_formula_moiety     'C24 H41 Br'
_chemical_formula_sum     'C24 H41 Br'
_chemical_formula_iupac     'C24 H41 Br'
_chemical_formula_weight     409.48
_chemical_melting_point     ?
_symmetry_cell_setting     Orthorhombic
_symmetry_space_group_name_H-M     'P 21 21 21'
_symmetry_space_group_name_Hall     'P 2ac 2ab'
loop_
    _symmetry_equiv_pos_as_xyz
    'x, y, z'
    '-x+1/2, -y, z+1/2'
    '-x, y+1/2, -z+1/2'
    'x+1/2, -y+1/2, -z'
_cell_length_a     7.4797(2)
_cell_length_b     9.9094(3)
_cell_length_c     29.3371(8)
_cell_angle_alpha     90
_cell_angle_beta     90
_cell_angle_gamma     90
_cell_volume     2174.50(10)
_cell_formula_units_Z     4
_cell_measurement_reflns_used     3210
_cell_measurement_theta_min     2.8
_cell_measurement_theta_max     24.5
_cell_measurement_temperature     100(2)
_exptl_crystal_description     Plate
_exptl_crystal_colour     Colorless
_exptl_crystal_size_max     0.30
_exptl_crystal_size_mid     0.10
_exptl_crystal_size_min     0.03
_exptl_crystal_density_diffrn     1.251
_exptl_crystal_density_meas     ?
_exptl_crystal_density_method     'not measured'
_exptl_crystal_F_000     880
_exptl_absorpt_coefficient_mu     1.895
_exptl_absorpt_correction_type     Multi-scan
_exptl_absorpt_process_details     '(SADABS; Sheldrick, 1996)'
_exptl_absorpt_correction_T_min     0.606
_exptl_absorpt_correction_T_max     0.746
_diffrn_ambient_temperature     100(2)
_diffrn_radiation_type     MoK\a
_diffrn_radiation_wavelength     0.71073
_diffrn_radiation_source     'fine-focus sealed tube'
_diffrn_radiation_monochromator     graphite
_diffrn_measurement_device_type     'Bruker SMART APEX'
_diffrn_measurement_method     \w
_diffrn_detector_area_resol_mean     ?
_diffrn_reflns_number     15233
_diffrn_reflns_av_R_equivalents     0.048
_diffrn_reflns_av_sigmaI/netI     0.056
_diffrn_reflns_theta_min     2.2
_diffrn_reflns_theta_max     27.5
_diffrn_reflns_theta_full     27.5
_diffrn_measured_fraction_theta_max     0.999
_diffrn_measured_fraction_theta_full     0.999
_diffrn_reflns_limit_h_min     -9
_diffrn_reflns_limit_h_max     9
_diffrn_reflns_limit_k_min     -12
_diffrn_reflns_limit_k_max     12
_diffrn_reflns_limit_l_min     -37
_diffrn_reflns_limit_l_max     38
_diffrn_standards_number     0
_diffrn_standards_interval_count     0
_diffrn_standards_interval_time     0
_diffrn_standards_decay_%     0
_reflns_number_total     4988
_reflns_number_gt     4263
_reflns_threshold_expression     I>2\s(I)
_refine_ls_structure_factor_coef     Fsqd
_refine_ls_matrix_type     full
_refine_ls_R_factor_all     0.047
_refine_ls_R_factor_gt     0.035
_refine_ls_wR_factor_gt     0.071
_refine_ls_wR_factor_ref     0.075
_refine_ls_goodness_of_fit_ref     0.99
_refine_ls_restrained_S_all     0.99
_refine_ls_number_reflns     4988
_refine_ls_number_parameters     226
_refine_ls_number_restraints     0
_refine_ls_hydrogen_treatment     constr
_refine_ls_weighting_scheme     calc
_refine_ls_weighting_details
                 'calc w=1/[\s^2^(Fo^2^)+(0.0372P)^2^] where P=(Fo^2^+2Fc^2^)/3'
_atom_sites_solution_hydrogens     geom
_atom_sites_solution_primary     direct
_atom_sites_solution_secondary     difmap
_refine_ls_shift/su_max     0.001
_refine_ls_shift/su_mean     0.001
_refine_diff_density_max     0.33
_refine_diff_density_min     -0.28
_refine_ls_extinction_method     none
_refine_ls_extinction_coef     ?
_refine_ls_abs_structure_details     'Flack (1983), 2124 Friedel pairs'
_refine_ls_abs_structure_Flack     0.018(8)
loop_
    _atom_type_symbol
    _atom_type_description
    _atom_type_scat_dispersion_real
    _atom_type_scat_dispersion_imag
    _atom_type_scat_source
    'C' 'C' 0.0033 0.0016
                         'International Tables Vol C Tables 4.2.6.8 and 6.1.1.4'
    'H' 'H' 0.0000 0.0000
                         'International Tables Vol C Tables 4.2.6.8 and 6.1.1.4'
    'Br' 'Br' -0.2901 2.4595
                         'International Tables Vol C Tables 4.2.6.8 and 6.1.1.4'
_computing_data_collection     'APEX2 (Bruker, 2008)'
_computing_cell_refinement     'SAINT (Bruker, 2008)'
_computing_data_reduction     'SAINT (Bruker, 2008)'
_computing_structure_solution     'SHELXS97 (Sheldrick, 2008)'
_computing_structure_refinement     'SHELXL97 (Sheldrick, 2008)'
_computing_molecular_graphics     'X-SEED (Barbour, 2001)'
_computing_publication_material     'publCIF (Westrip, 2009)'
loop_
    _atom_site_type_symbol
    _atom_site_label
    _atom_site_fract_x
    _atom_site_fract_y
    _atom_site_fract_z
    _atom_site_U_iso_or_equiv
    _atom_site_adp_type
    _atom_site_calc_flag
    _atom_site_refinement_flags
    _atom_site_occupancy
    _atom_site_disorder_assembly
    _atom_site_disorder_group
    Br Br1 0.12174(4) 0.77061(3) -0.054189(9) 0.02429(8) Uani d . 1 . .
    C C1 0.0806(4) 0.6772(3) 0.00361(9) 0.0224(6) Uani d . 1 . .
    H H1A 0.1165 0.7370 0.0290 0.027 Uiso calc R 1 . .
    H H1B -0.0487 0.6581 0.0069 0.027 Uiso calc R 1 . .
    C C2 0.1835(4) 0.5463(3) 0.00693(9) 0.0177(6) Uani d . 1 . .
    H H2A 0.3133 0.5658 0.0079 0.021 Uiso calc R 1 . .
    H H2B 0.1594 0.4906 -0.0204 0.021 Uiso calc R 1 . .
    C C3 0.1301(4) 0.4678(2) 0.04965(8) 0.0193(5) Uani d . 1 . .
    H H3A -0.0002 0.4505 0.0486 0.023 Uiso calc R 1 . .
    H H3B 0.1543 0.5246 0.0767 0.023 Uiso calc R 1 . .
    C C4 0.2281(3) 0.3324(2) 0.05535(10) 0.0173(5) Uani d . 1 . .
    H H4 0.2221 0.2835 0.0256 0.021 Uiso calc R 1 . .
    C C5 0.4269(3) 0.3583(3) 0.06637(9) 0.0240(7) Uani d . 1 . .
    H H5A 0.4892 0.2718 0.0695 0.036 Uiso calc R 1 . .
    H H5B 0.4362 0.4090 0.0950 0.036 Uiso calc R 1 . .
    H H5C 0.4814 0.4104 0.0416 0.036 Uiso calc R 1 . .
    C C6 0.1334(3) 0.2460(2) 0.09118(8) 0.0151(5) Uani d . 1 . .
    H H6 0.1236 0.3020 0.1194 0.018 Uiso calc R 1 . .
    C C7 0.2146(3) 0.1081(3) 0.10554(9) 0.0149(5) Uani d . 1 . .
    C C8 0.2666(4) 0.0269(3) 0.06281(9) 0.0211(6) Uani d . 1 . .
    H H8A 0.3166 -0.0603 0.0720 0.032 Uiso calc R 1 . .
    H H8B 0.3559 0.0773 0.0453 0.032 Uiso calc R 1 . .
    H H8C 0.1602 0.0121 0.0439 0.032 Uiso calc R 1 . .
    C C9 0.3702(4) 0.1130(2) 0.13960(8) 0.0175(5) Uani d . 1 . .
    H H9A 0.3418 0.1785 0.1640 0.021 Uiso calc R 1 . .
    H H9B 0.4792 0.1449 0.1238 0.021 Uiso calc R 1 . .
    C C10 0.4070(3) -0.0258(3) 0.16101(9) 0.0200(6) Uani d . 1 . .
    H H10A 0.4509 -0.0878 0.1370 0.024 Uiso calc R 1 . .
    H H10B 0.5029 -0.0163 0.1841 0.024 Uiso calc R 1 . .
    C C11 0.2430(3) -0.0883(3) 0.18361(9) 0.0158(5) Uani d . 1 . .
    H H11 0.2062 -0.0241 0.2082 0.019 Uiso calc R 1 . .
    C C12 0.2789(3) -0.2260(3) 0.20769(9) 0.0210(6) Uani d . 1 . .
    C C13 0.3411(4) -0.3321(3) 0.17341(10) 0.0308(7) Uani d . 1 . .
    H H13A 0.2498 -0.3435 0.1498 0.046 Uiso calc R 1 . .
    H H13B 0.3600 -0.4182 0.1891 0.046 Uiso calc R 1 . .
    H H13C 0.4533 -0.3027 0.1593 0.046 Uiso calc R 1 . .
    C C14 0.4248(3) -0.2139(3) 0.24460(9) 0.0228(6) Uani d . 1 . .
    H H14A 0.4535 -0.3055 0.2560 0.027 Uiso calc R 1 . .
    H H14B 0.5344 -0.1770 0.2304 0.027 Uiso calc R 1 . .
    C C15 0.3754(4) -0.1259(3) 0.28485(9) 0.0246(6) Uani d . 1 . .
    H H15A 0.4739 -0.1270 0.3074 0.030 Uiso calc R 1 . .
    H H15B 0.3588 -0.0317 0.2744 0.030 Uiso calc R 1 . .
    C C16 0.2049(4) -0.1755(3) 0.30718(10) 0.0300(7) Uani d . 1 . .
    H H16A 0.1701 -0.1125 0.3318 0.036 Uiso calc R 1 . .
    H H16B 0.2262 -0.2652 0.3210 0.036 Uiso calc R 1 . .
    C C17 0.0533(4) -0.1856(3) 0.27254(10) 0.0284(7) Uani d . 1 . .
    H H17A 0.0218 -0.0940 0.2618 0.034 Uiso calc R 1 . .
    H H17B -0.0534 -0.2246 0.2876 0.034 Uiso calc R 1 . .
    C C18 0.1038(3) -0.2733(3) 0.23142(9) 0.0248(6) Uani d . 1 . .
    H H18 0.1264 -0.3664 0.2433 0.030 Uiso calc R 1 . .
    C C19 -0.0515(4) -0.2839(3) 0.19738(11) 0.0302(7) Uani d . 1 . .
    H H19A -0.0243 -0.3549 0.1747 0.036 Uiso calc R 1 . .
    H H19B -0.1615 -0.3106 0.2138 0.036 Uiso calc R 1 . .
    C C20 -0.0845(3) -0.1502(3) 0.17263(10) 0.0239(7) Uani d . 1 . .
    H H20A -0.1298 -0.0829 0.1947 0.029 Uiso calc R 1 . .
    H H20B -0.1777 -0.1637 0.1491 0.029 Uiso calc R 1 . .
    C C21 0.0841(3) -0.0953(3) 0.15005(9) 0.0166(6) Uani d . 1 . .
    H H21 0.1174 -0.1568 0.1244 0.020 Uiso calc R 1 . .
    C C22 0.0536(3) 0.0461(3) 0.13073(9) 0.0156(5) Uani d . 1 . .
    H H22 0.0308 0.1058 0.1576 0.019 Uiso calc R 1 . .
    C C23 -0.1020(4) 0.0685(2) 0.09833(8) 0.0184(6) Uani d . 1 . .
    H H23A -0.2170 0.0703 0.1150 0.022 Uiso calc R 1 . .
    H H23B -0.1069 -0.0031 0.0748 0.022 Uiso calc R 1 . .
    C C24 -0.0613(3) 0.2077(3) 0.07660(9) 0.0174(6) Uani d . 1 . .
    H H24A -0.1472 0.2763 0.0877 0.021 Uiso calc R 1 . .
    H H24B -0.0703 0.2023 0.0430 0.021 Uiso calc R 1 . .
loop_
    _atom_site_aniso_label
    _atom_site_aniso_U_11
    _atom_site_aniso_U_22
    _atom_site_aniso_U_33
    _atom_site_aniso_U_12
    _atom_site_aniso_U_13
    _atom_site_aniso_U_23
    Br1 0.02565(13) 0.02078(12) 0.02645(13) 0.00045(12) -0.00377(13) 0.00517(11)
    C1 0.0273(18) 0.0216(13) 0.0184(14) 0.0042(12) 0.0029(11) 0.0008(11)
    C2 0.0125(13) 0.0209(13) 0.0198(14) -0.0004(11) -0.0018(11) 0.0013(11)
    C3 0.0215(13) 0.0207(12) 0.0156(12) 0.0007(12) 0.0015(14) -0.0002(10)
    C4 0.0148(13) 0.0203(12) 0.0169(12) 0.0011(10) 0.0006(12) 0.0010(13)
    C5 0.0177(15) 0.0284(15) 0.0258(16) -0.0027(11) 0.0000(11) 0.0082(12)
    C6 0.0133(11) 0.0166(13) 0.0155(11) -0.0001(12) -0.0003(10) -0.0027(9)
    C7 0.0125(13) 0.0173(13) 0.0150(13) 0.0006(11) -0.0004(11) -0.0007(10)
    C8 0.0208(15) 0.0229(14) 0.0196(16) 0.0036(11) 0.0036(12) -0.0038(11)
    C9 0.0101(12) 0.0223(13) 0.0201(13) -0.0011(13) -0.0003(13) 0.0032(10)
    C10 0.0151(15) 0.0228(13) 0.0223(14) -0.0009(11) -0.0023(12) 0.0019(11)
    C11 0.0144(13) 0.0151(13) 0.0180(13) 0.0021(10) -0.0041(11) -0.0013(11)
    C12 0.0184(13) 0.0169(12) 0.0278(14) 0.0013(12) -0.0053(11) 0.0030(13)
    C13 0.0326(19) 0.0209(14) 0.0389(18) 0.0089(13) -0.0092(15) 0.0002(13)
    C14 0.0150(13) 0.0214(14) 0.0321(15) 0.0004(11) -0.0032(11) 0.0099(13)
    C15 0.0285(15) 0.0217(13) 0.0236(14) -0.0023(15) -0.0098(15) 0.0064(11)
    C16 0.0326(17) 0.0320(16) 0.0254(16) -0.0009(14) -0.0012(14) 0.0102(13)
    C17 0.0218(15) 0.0290(16) 0.0343(17) -0.0024(12) 0.0024(13) 0.0150(13)
    C18 0.0205(13) 0.0162(11) 0.0378(15) -0.0044(14) -0.0080(12) 0.0103(12)
    C19 0.0254(15) 0.0214(14) 0.0439(18) -0.0079(14) -0.0070(14) 0.0090(15)
    C20 0.0151(15) 0.0234(14) 0.0331(16) -0.0040(11) -0.0063(12) 0.0059(12)
    C21 0.0129(14) 0.0166(12) 0.0203(13) 0.0005(10) -0.0044(11) -0.0001(10)
    C22 0.0113(12) 0.0155(13) 0.0202(14) 0.0018(10) -0.0022(11) -0.0046(11)
    C23 0.0147(14) 0.0220(13) 0.0184(13) -0.0029(12) -0.0040(12) 0.0009(10)
    C24 0.0116(12) 0.0237(14) 0.0168(13) 0.0018(10) -0.0005(10) 0.0018(11)
_geom_special_details
;
 All esds (except the esd in the dihedral angle between two l.s. planes)
 are estimated using the full covariance matrix.  The cell esds are taken
 into account individually in the estimation of esds in distances, angles
 and torsion angles; correlations between esds in cell parameters are only
 used when they are defined by crystal symmetry.  An approximate (isotropic)
 treatment of cell esds is used for estimating esds involving l.s. planes.
;
loop_
    _geom_bond_atom_site_label_1
    _geom_bond_atom_site_label_2
    _geom_bond_site_symmetry_2
    _geom_bond_distance
    _geom_bond_publ_flag
    Br1 C1 . 1.956(3) ?
    C1 C2 . 1.511(4) ?
    C1 H1A . 0.9900 ?
    C1 H1B . 0.9900 ?
    C2 C3 . 1.528(3) ?
    C2 H2A . 0.9900 ?
    C2 H2B . 0.9900 ?
    C3 C4 . 1.538(3) ?
    C3 H3A . 0.9900 ?
    C3 H3B . 0.9900 ?
    C4 C6 . 1.530(3) ?
    C4 C5 . 1.542(3) ?
    C4 H4 . 1.0000 ?
    C5 H5A . 0.9800 ?
    C5 H5B . 0.9800 ?
    C5 H5C . 0.9800 ?
    C6 C7 . 1.553(3) ?
    C6 C24 . 1.565(3) ?
    C6 H6 . 1.0000 ?
    C7 C9 . 1.535(4) ?
    C7 C8 . 1.539(3) ?
    C7 C22 . 1.541(4) ?
    C8 H8A . 0.9800 ?
    C8 H8B . 0.9800 ?
    C8 H8C . 0.9800 ?
    C9 C10 . 1.537(3) ?
    C9 H9A . 0.9900 ?
    C9 H9B . 0.9900 ?
    C10 C11 . 1.526(4) ?
    C10 H10A . 0.9900 ?
    C10 H10B . 0.9900 ?
    C11 C21 . 1.545(3) ?
    C11 C12 . 1.560(4) ?
    C11 H11 . 1.0000 ?
    C12 C13 . 1.527(4) ?
    C12 C14 . 1.542(3) ?
    C12 C18 . 1.555(4) ?
    C13 H13A . 0.9800 ?
    C13 H13B . 0.9800 ?
    C13 H13C . 0.9800 ?
    C14 C15 . 1.514(4) ?
    C14 H14A . 0.9900 ?
    C14 H14B . 0.9900 ?
    C15 C16 . 1.515(4) ?
    C15 H15A . 0.9900 ?
    C15 H15B . 0.9900 ?
    C16 C17 . 1.526(4) ?
    C16 H16A . 0.9900 ?
    C16 H16B . 0.9900 ?
    C17 C18 . 1.534(4) ?
    C17 H17A . 0.9900 ?
    C17 H17B . 0.9900 ?
    C18 C19 . 1.536(4) ?
    C18 H18 . 1.0000 ?
    C19 C20 . 1.530(4) ?
    C19 H19A . 0.9900 ?
    C19 H19B . 0.9900 ?
    C20 C21 . 1.525(3) ?
    C20 H20A . 0.9900 ?
    C20 H20B . 0.9900 ?
    C21 C22 . 1.529(4) ?
    C21 H21 . 1.0000 ?
    C22 C23 . 1.519(4) ?
    C22 H22 . 1.0000 ?
    C23 C24 . 1.550(3) ?
    C23 H23A . 0.9900 ?
    C23 H23B . 0.9900 ?
    C24 H24A . 0.9900 ?
    C24 H24B . 0.9900 ?
loop_
    _geom_angle_atom_site_label_1
    _geom_angle_atom_site_label_2
    _geom_angle_atom_site_label_3
    _geom_angle_site_symmetry_1
    _geom_angle_site_symmetry_3
    _geom_angle
    _geom_angle_publ_flag
    C2 C1 Br1 . . 112.46(18) ?
    C2 C1 H1A . . 109.1 ?
    Br1 C1 H1A . . 109.1 ?
    C2 C1 H1B . . 109.1 ?
    Br1 C1 H1B . . 109.1 ?
    H1A C1 H1B . . 107.8 ?
    C1 C2 C3 . . 110.9(2) ?
    C1 C2 H2A . . 109.5 ?
    C3 C2 H2A . . 109.5 ?
    C1 C2 H2B . . 109.5 ?
    C3 C2 H2B . . 109.5 ?
    H2A C2 H2B . . 108.1 ?
    C2 C3 C4 . . 114.1(2) ?
    C2 C3 H3A . . 108.7 ?
    C4 C3 H3A . . 108.7 ?
    C2 C3 H3B . . 108.7 ?
    C4 C3 H3B . . 108.7 ?
    H3A C3 H3B . . 107.6 ?
    C6 C4 C3 . . 110.0(2) ?
    C6 C4 C5 . . 113.3(2) ?
    C3 C4 C5 . . 109.7(2) ?
    C6 C4 H4 . . 107.9 ?
    C3 C4 H4 . . 107.9 ?
    C5 C4 H4 . . 107.9 ?
    C4 C5 H5A . . 109.5 ?
    C4 C5 H5B . . 109.5 ?
    H5A C5 H5B . . 109.5 ?
    C4 C5 H5C . . 109.5 ?
    H5A C5 H5C . . 109.5 ?
    H5B C5 H5C . . 109.5 ?
    C4 C6 C7 . . 119.9(2) ?
    C4 C6 C24 . . 112.27(19) ?
    C7 C6 C24 . . 103.01(19) ?
    C4 C6 H6 . . 107.0 ?
    C7 C6 H6 . . 107.0 ?
    C24 C6 H6 . . 107.0 ?
    C9 C7 C8 . . 110.8(2) ?
    C9 C7 C22 . . 107.0(2) ?
    C8 C7 C22 . . 112.3(2) ?
    C9 C7 C6 . . 116.4(2) ?
    C8 C7 C6 . . 109.7(2) ?
    C22 C7 C6 . . 100.12(19) ?
    C7 C8 H8A . . 109.5 ?
    C7 C8 H8B . . 109.5 ?
    H8A C8 H8B . . 109.5 ?
    C7 C8 H8C . . 109.5 ?
    H8A C8 H8C . . 109.5 ?
    H8B C8 H8C . . 109.5 ?
    C7 C9 C10 . . 111.9(2) ?
    C7 C9 H9A . . 109.2 ?
    C10 C9 H9A . . 109.2 ?
    C7 C9 H9B . . 109.2 ?
    C10 C9 H9B . . 109.2 ?
    H9A C9 H9B . . 107.9 ?
    C11 C10 C9 . . 113.4(2) ?
    C11 C10 H10A . . 108.9 ?
    C9 C10 H10A . . 108.9 ?
    C11 C10 H10B . . 108.9 ?
    C9 C10 H10B . . 108.9 ?
    H10A C10 H10B . . 107.7 ?
    C10 C11 C21 . . 111.1(2) ?
    C10 C11 C12 . . 114.4(2) ?
    C21 C11 C12 . . 112.4(2) ?
    C10 C11 H11 . . 106.1 ?
    C21 C11 H11 . . 106.1 ?
    C12 C11 H11 . . 106.1 ?
    C13 C12 C14 . . 107.5(2) ?
    C13 C12 C18 . . 110.1(2) ?
    C14 C12 C18 . . 107.8(2) ?
    C13 C12 C11 . . 110.9(2) ?
    C14 C12 C11 . . 111.8(2) ?
    C18 C12 C11 . . 108.8(2) ?
    C12 C13 H13A . . 109.5 ?
    C12 C13 H13B . . 109.5 ?
    H13A C13 H13B . . 109.5 ?
    C12 C13 H13C . . 109.5 ?
    H13A C13 H13C . . 109.5 ?
    H13B C13 H13C . . 109.5 ?
    C15 C14 C12 . . 114.8(2) ?
    C15 C14 H14A . . 108.6 ?
    C12 C14 H14A . . 108.6 ?
    C15 C14 H14B . . 108.6 ?
    C12 C14 H14B . . 108.6 ?
    H14A C14 H14B . . 107.5 ?
    C16 C15 C14 . . 110.8(2) ?
    C16 C15 H15A . . 109.5 ?
    C14 C15 H15A . . 109.5 ?
    C16 C15 H15B . . 109.5 ?
    C14 C15 H15B . . 109.5 ?
    H15A C15 H15B . . 108.1 ?
    C15 C16 C17 . . 111.0(2) ?
    C15 C16 H16A . . 109.4 ?
    C17 C16 H16A . . 109.4 ?
    C15 C16 H16B . . 109.4 ?
    C17 C16 H16B . . 109.4 ?
    H16A C16 H16B . . 108.0 ?
    C16 C17 C18 . . 112.2(2) ?
    C16 C17 H17A . . 109.2 ?
    C18 C17 H17A . . 109.2 ?
    C16 C17 H17B . . 109.2 ?
    C18 C17 H17B . . 109.2 ?
    H17A C17 H17B . . 107.9 ?
    C19 C18 C17 . . 111.3(2) ?
    C19 C18 C12 . . 111.5(2) ?
    C17 C18 C12 . . 112.9(2) ?
    C19 C18 H18 . . 106.9 ?
    C17 C18 H18 . . 106.9 ?
    C12 C18 H18 . . 106.9 ?
    C20 C19 C18 . . 111.8(2) ?
    C20 C19 H19A . . 109.3 ?
    C18 C19 H19A . . 109.3 ?
    C20 C19 H19B . . 109.3 ?
    C18 C19 H19B . . 109.3 ?
    H19A C19 H19B . . 107.9 ?
    C19 C20 C21 . . 112.4(2) ?
    C19 C20 H20A . . 109.1 ?
    C21 C20 H20A . . 109.1 ?
    C19 C20 H20B . . 109.1 ?
    C21 C20 H20B . . 109.1 ?
    H20A C20 H20B . . 107.8 ?
    C22 C21 C20 . . 111.4(2) ?
    C22 C21 C11 . . 108.0(2) ?
    C20 C21 C11 . . 112.1(2) ?
    C22 C21 H21 . . 108.4 ?
    C20 C21 H21 . . 108.4 ?
    C11 C21 H21 . . 108.4 ?
    C23 C22 C21 . . 118.7(2) ?
    C23 C22 C7 . . 103.9(2) ?
    C21 C22 C7 . . 115.3(2) ?
    C23 C22 H22 . . 106.0 ?
    C21 C22 H22 . . 106.0 ?
    C7 C22 H22 . . 106.0 ?
    C22 C23 C24 . . 103.7(2) ?
    C22 C23 H23A . . 111.0 ?
    C24 C23 H23A . . 111.0 ?
    C22 C23 H23B . . 111.0 ?
    C24 C23 H23B . . 111.0 ?
    H23A C23 H23B . . 109.0 ?
    C23 C24 C6 . . 106.6(2) ?
    C23 C24 H24A . . 110.4 ?
    C6 C24 H24A . . 110.4 ?
    C23 C24 H24B . . 110.4 ?
    C6 C24 H24B . . 110.4 ?
    H24A C24 H24B . . 108.6 ?
loop_
    _geom_torsion_atom_site_label_1
    _geom_torsion_atom_site_label_2
    _geom_torsion_atom_site_label_3
    _geom_torsion_atom_site_label_4
    _geom_torsion_site_symmetry_1
    _geom_torsion_site_symmetry_2
    _geom_torsion_site_symmetry_3
    _geom_torsion_site_symmetry_4
    _geom_torsion
    _geom_torsion_publ_flag
    Br1 C1 C2 C3 . . . . -172.81(18) ?
    C1 C2 C3 C4 . . . . 179.6(2) ?
    C2 C3 C4 C6 . . . . -165.3(2) ?
    C2 C3 C4 C5 . . . . 69.4(3) ?
    C3 C4 C6 C7 . . . . -175.8(2) ?
    C5 C4 C6 C7 . . . . -52.6(3) ?
    C3 C4 C6 C24 . . . . 63.2(3) ?
    C5 C4 C6 C24 . . . . -173.6(2) ?
    C4 C6 C7 C9 . . . . 79.4(3) ?
    C24 C6 C7 C9 . . . . -155.1(2) ?
    C4 C6 C7 C8 . . . . -47.5(3) ?
    C24 C6 C7 C8 . . . . 78.0(2) ?
    C4 C6 C7 C22 . . . . -165.7(2) ?
    C24 C6 C7 C22 . . . . -40.2(2) ?
    C8 C7 C9 C10 . . . . -68.8(3) ?
    C22 C7 C9 C10 . . . . 53.9(3) ?
    C6 C7 C9 C10 . . . . 164.8(2) ?
    C7 C9 C10 C11 . . . . -55.0(3) ?
    C9 C10 C11 C21 . . . . 54.2(3) ?
    C9 C10 C11 C12 . . . . -177.2(2) ?
    C10 C11 C12 C13 . . . . -62.0(3) ?
    C21 C11 C12 C13 . . . . 65.9(3) ?
    C10 C11 C12 C14 . . . . 57.9(3) ?
    C21 C11 C12 C14 . . . . -174.1(2) ?
    C10 C11 C12 C18 . . . . 176.8(2) ?
    C21 C11 C12 C18 . . . . -55.3(3) ?
    C13 C12 C14 C15 . . . . -172.6(2) ?
    C18 C12 C14 C15 . . . . -53.9(3) ?
    C11 C12 C14 C15 . . . . 65.5(3) ?
    C12 C14 C15 C16 . . . . 56.6(3) ?
    C14 C15 C16 C17 . . . . -54.7(3) ?
    C15 C16 C17 C18 . . . . 54.7(3) ?
    C16 C17 C18 C19 . . . . 179.2(2) ?
    C16 C17 C18 C12 . . . . -54.6(3) ?
    C13 C12 C18 C19 . . . . -64.9(3) ?
    C14 C12 C18 C19 . . . . 178.1(2) ?
    C11 C12 C18 C19 . . . . 56.8(3) ?
    C13 C12 C18 C17 . . . . 168.9(2) ?
    C14 C12 C18 C17 . . . . 52.0(3) ?
    C11 C12 C18 C17 . . . . -69.4(3) ?
    C17 C18 C19 C20 . . . . 70.3(3) ?
    C12 C18 C19 C20 . . . . -56.7(3) ?
    C18 C19 C20 C21 . . . . 53.6(3) ?
    C19 C20 C21 C22 . . . . -172.9(2) ?
    C19 C20 C21 C11 . . . . -51.7(3) ?
    C10 C11 C21 C22 . . . . -53.7(3) ?
    C12 C11 C21 C22 . . . . 176.6(2) ?
    C10 C11 C21 C20 . . . . -176.8(2) ?
    C12 C11 C21 C20 . . . . 53.5(3) ?
    C20 C21 C22 C23 . . . . -53.6(3) ?
    C11 C21 C22 C23 . . . . -177.1(2) ?
    C20 C21 C22 C7 . . . . -177.7(2) ?
    C11 C21 C22 C7 . . . . 58.8(3) ?
    C9 C7 C22 C23 . . . . 169.8(2) ?
    C8 C7 C22 C23 . . . . -68.4(3) ?
    C6 C7 C22 C23 . . . . 47.9(2) ?
    C9 C7 C22 C21 . . . . -58.6(3) ?
    C8 C7 C22 C21 . . . . 63.2(3) ?
    C6 C7 C22 C21 . . . . 179.6(2) ?
    C21 C22 C23 C24 . . . . -165.6(2) ?
    C7 C22 C23 C24 . . . . -36.0(2) ?
    C22 C23 C24 C6 . . . . 10.0(3) ?
    C4 C6 C24 C23 . . . . 149.5(2) ?
    C7 C6 C24 C23 . . . . 19.2(2) ?
