# Supplementary material for: (20R)-24-Bromo-5β-cholane
Source: Acta Crystallogr Sect E Struct Rep Online. 2009 Apr 25;65(Pt 5):o1124. doi: 10.1107/S1600536809014585 (PMC2977798; doi:10.1107/S1600536809014585)
Supplement: Supplementary file 2 [file e-65-o1124-Isup2.hkl]

# 
# h,k,l, Fc-squared, Fo-squared, sigma(Fo-squared) and status flag 
# 
data_I
_shelx_title '  P212121' 
_shelx_refln_list_code          4 
_shelx_F_calc_maximum      177.65 
_exptl_crystal_F_000       880.00 
_reflns_d_resolution_high  0.7697 
 
loop_ 
 _symmetry_equiv_pos_as_xyz 
 'x, y, z' 
 '-x+1/2, -y, z+1/2' 
 '-x, y+1/2, -z+1/2' 
 'x+1/2, -y+1/2, -z' 
 
_cell_length_a     7.4797 
_cell_length_b     9.9094 
_cell_length_c    29.3371 
_cell_angle_alpha  90.000 
_cell_angle_beta   90.000 
_cell_angle_gamma  90.000 
 
_shelx_F_squared_multiplier     1.000 
 
loop_ 
 _refln_index_h 
 _refln_index_k 
 _refln_index_l 
 _refln_F_squared_calc 
 _refln_F_squared_meas 
 _refln_F_squared_sigma 
 _refln_observed_status 
   2   0   0      279.53      274.47     13.51 o 
   4   0   0    15374.45    14927.75    202.59 o 
   6   0   0     4072.26     3943.37    107.67 o 
   8   0   0      951.38      933.97     89.44 o 
   1   1   0     1991.36     2033.69     30.47 o 
   2   1   0    13240.17    13461.87    176.26 o 
   3   1   0       46.75       58.21      8.74 o 
   4   1   0     1076.61     1228.23     28.76 o 
   5   1   0      479.82      504.40     26.06 o 
   6   1   0     3707.26     3743.29     75.10 o 
   7   1   0      127.50      138.28     24.88 o 
   8   1   0       74.65      131.93     32.13 o 
   9   1   0      105.49       28.60     59.92 o 
   0   2   0    31079.02    32211.98    466.77 o 
   1   2   0      124.70      123.39      8.94 o 
   2   2   0     1491.92     1536.31     32.08 o 
   3   2   0     1890.01     1995.86     34.35 o 
   4   2   0     6252.87     6114.15     76.18 o 
   5   2   0       16.75        9.25     12.99 o 
   6   2   0      307.18      313.57     22.10 o 
   7   2   0      380.34      316.96     32.58 o 
   8   2   0      681.29      732.03     49.58 o 
   9   2   0      120.76       38.97     63.66 o 
   1   3   0      510.64      537.01     12.01 o 
   2   3   0     5855.97     5480.49     82.87 o 
   3   3   0      149.03      120.17     16.37 o 
   4   3   0      165.16      139.05     13.23 o 
   5   3   0     1565.54     1588.68     36.92 o 
   6   3   0     2420.24     2423.58     58.31 o 
   7   3   0       12.09      -17.20     27.56 o 
   8   3   0        1.83       29.02     33.21 o 
   9   3   0      189.65      231.31     54.50 o 
   0   4   0     7691.86     7666.01    122.64 o 
   1   4   0     1020.21     1001.94     18.42 o 
   2   4   0       56.60       66.18     12.90 o 
   3   4   0     2034.31     2141.74     45.99 o 
   4   4   0     4265.10     3996.47     73.40 o 
   5   4   0       18.40       32.20     16.96 o 
   6   4   0       15.85       52.59     19.99 o 
   7   4   0      168.23      134.99     34.52 o 
   8   4   0      766.00      735.51     58.78 o 
   9   4   0       90.31      128.00     54.91 o 
   1   5   0      158.47      140.10     13.11 o 
   2   5   0     3222.40     3050.54     57.25 o 
   3   5   0      794.88      801.84     59.78 o 
   4   5   0      319.80      302.40     22.47 o 
   5   5   0      161.80      189.72     26.45 o 
   6   5   0     1662.59     1739.44     66.64 o 
   7   5   0       78.58       36.09     32.01 o 
   8   5   0      152.41      177.97     41.29 o 
   0   6   0     2936.76     2905.47     60.90 o 
   1   6   0       26.13       15.21      8.85 o 
   2   6   0        1.57        9.80     12.92 o 
   3   6   0     1243.83     1325.37     40.52 o 
   4   6   0     2347.44     2282.34     73.62 o 
   5   6   0      143.10      162.97     37.89 o 
   6   6   0       42.79       54.85     31.42 o 
   7   6   0      963.29      911.82     67.79 o 
   8   6   0     1021.14     1062.06     79.93 o 
   1   7   0     2247.15     2331.93     38.46 o 
   2   7   0     2285.52     2276.27     58.61 o 
   3   7   0     1226.16     1267.31     41.81 o 
   4   7   0      309.79      308.60     27.40 o 
   5   7   0       22.64       27.10     28.26 o 
   6   7   0     1689.14     1641.02     71.10 o 
   7   7   0      293.81      373.85     47.74 o 
   8   7   0        1.90        2.73     46.79 o 
   0   8   0      537.53      517.34     28.88 o 
   1   8   0      702.19      676.73     31.58 o 
   2   8   0       20.73       32.15     15.97 o 
   3   8   0      417.05      434.55     26.98 o 
   4   8   0     1351.16     1403.80     60.11 o 
   5   8   0     1315.98     1268.83     79.91 o 
   6   8   0        0.23       23.43     35.34 o 
   7   8   0      545.16      566.56     56.73 o 
   1   9   0     4619.04     4393.09     84.39 o 
   2   9   0       35.76       11.00     14.13 o 
   3   9   0     1215.35     1243.23     42.04 o 
   4   9   0      153.76      224.63     32.11 o 
   5   9   0      464.94      470.69     46.27 o 
   6   9   0       16.72       33.51     38.63 o 
   0  10   0      233.97      283.41     63.79 o 
   1  10   0      160.38      177.91     33.40 o 
   2  10   0        1.10       -4.22     17.03 o 
   3  10   0      446.54      448.09     36.61 o 
   4  10   0      336.86      373.15     58.49 o 
   5  10   0      777.20      824.38     50.14 o 
   6  10   0       26.90       21.23     39.94 o 
   1  11   0      537.08      561.97     68.25 o 
   2  11   0       51.80        3.08     81.92 o 
   3  11   0      737.13      804.70     46.21 o 
   4  11   0       35.19       19.29     30.87 o 
   5  11   0      295.60      248.22     41.02 o 
   0  12   0       25.62       89.13     68.27 o 
   1  12   0      101.04       93.39     50.40 o 
   2  12   0      113.40      160.60     52.95 o 
   3  12   0      208.63      145.23     63.30 o 
   1   0   1     1087.78     1098.10     16.72 o 
   2   0   1    11607.79    11837.46    127.20 o 
   3   0   1      888.67      851.07     19.35 o 
   4   0   1      527.49      582.75     20.06 o 
   5   0   1      244.46      215.74     14.36 o 
   6   0   1     3411.12     3409.75     69.13 o 
   7   0   1      913.68      845.64     43.70 o 
   8   0   1       16.80       30.42     26.91 o 
  -9   1   1      182.52      184.09     68.00 o 
  -8   1   1     1031.21     1214.38    109.77 o 
  -7   1   1       66.36       29.50     21.50 o 
  -6   1   1      775.94      836.33     35.39 o 
  -5   1   1      934.85      816.98     38.02 o 
  -4   1   1     6773.81     6700.44    101.98 o 
  -3   1   1      591.46      637.98     22.34 o 
  -2   1   1     1281.79     1284.33     26.00 o 
  -1   1   1     1590.99     1649.03     22.94 o 
   0   1   1     4055.17     4339.97     57.45 o 
   1   1   1     1888.70     1942.73     25.47 o 
   2   1   1     1308.09     1322.72     22.87 o 
   3   1   1      813.16      833.17     18.50 o 
   4   1   1     6711.82     6581.57     98.70 o 
   5   1   1      990.81      968.69     28.90 o 
   6   1   1      862.51      850.83     34.89 o 
   7   1   1      124.85      112.44     24.69 o 
   8   1   1      888.89      970.46     51.13 o 
   9   1   1      153.10      287.23     72.47 o 
  -9   2   1       61.77      -22.25     60.77 o 
  -8   2   1      306.91      346.67     51.25 o 
  -7   2   1      397.60      375.50     26.36 o 
  -6   2   1     4721.04     4542.50     75.17 o 
  -5   2   1       47.95       40.80     11.89 o 
  -4   2   1      165.12      159.65     11.89 o 
  -3   2   1     1198.17     1264.62     26.17 o 
  -2   2   1     7804.49     7880.59     97.19 o 
  -1   2   1       50.04       55.46     11.15 o 
   0   2   1     1891.20     1960.28     27.68 o 
   1   2   1        4.60        4.27      7.75 o 
   2   2   1     7951.94     8022.80    108.37 o 
   3   2   1     1288.79     1270.29     28.51 o 
   4   2   1      180.87      189.83     13.87 o 
   5   2   1      126.67      139.93     15.33 o 
   6   2   1     5256.00     5088.14     80.86 o 
   7   2   1      450.33      472.38     32.88 o 
   8   2   1      297.67      278.03     39.15 o 
   9   2   1       62.33       54.72     67.74 o 
  -9   3   1      141.82      100.54     50.38 o 
  -8   3   1     1427.37     1409.98     65.76 o 
  -7   3   1      347.10      356.87     38.62 o 
  -6   3   1      412.60      428.20     28.74 o 
  -5   3   1      966.83      915.63     28.64 o 
  -4   3   1     4680.07     4622.92     68.54 o 
  -3   3   1     1624.79     1629.29     50.36 o 
  -2   3   1      146.81      172.33     13.83 o 
  -1   3   1     2441.55     2614.74     30.13 o 
   0   3   1    13804.03    14046.58    148.88 o 
   1   3   1     2657.77     2799.40     50.36 o 
   2   3   1      108.85       95.37     12.92 o 
   3   3   1     1517.76     1577.83     29.51 o 
   4   3   1     4476.83     4464.00     66.04 o 
   5   3   1      920.08      925.60     28.63 o 
   6   3   1      420.52      414.69     27.64 o 
   7   3   1      372.60      444.78     59.91 o 
   8   3   1     1354.50     1462.58     65.51 o 
   9   3   1      106.21      175.63     42.95 o 
  -9   4   1      255.49      230.05    120.50 o 
  -8   4   1      232.86      272.37     43.07 o 
  -7   4   1      164.36      122.18     33.42 o 
  -6   4   1     3586.39     3615.63     76.57 o 
  -5   4   1       43.33       39.55     17.89 o 
  -4   4   1      448.57      446.35     18.73 o 
  -3   4   1      164.47      177.70     22.34 o 
  -2   4   1    10339.81    10586.02    201.74 o 
  -1   4   1     1838.27     1932.69     27.96 o 
   0   4   1       22.76       17.67      7.04 o 
   1   4   1     1606.84     1698.58     29.81 o 
   2   4   1    10225.19    10397.61    146.16 o 
   3   4   1       79.05       64.83     14.39 o 
   4   4   1      471.89      469.36     18.19 o 
   5   4   1       24.76       17.57     16.04 o 
   6   4   1     3737.24     3677.85     94.21 o 
   7   4   1      301.08      279.72     39.48 o 
   8   4   1      298.80      264.79     42.59 o 
   9   4   1      281.55      272.74     48.21 o 
  -8   5   1      860.25      733.15     59.42 o 
  -7   5   1      958.35      966.15     56.62 o 
  -6   5   1       19.28       27.69     33.61 o 
  -5   5   1     1173.66     1163.46     52.09 o 
  -4   5   1     1435.50     1531.25     43.63 o 
  -3   5   1      381.13      307.79     21.76 o 
  -2   5   1      566.82      592.62     24.09 o 
  -1   5   1      286.33      265.02     13.92 o 
   0   5   1     3065.86     2889.12     40.84 o 
   1   5   1      288.04      251.13     14.88 o 
   2   5   1      689.44      709.64     25.80 o 
   3   5   1      412.92      450.33     31.41 o 
   4   5   1     1329.77     1284.53     57.34 o 
   5   5   1     1047.64      963.96     36.46 o 
   6   5   1       17.34      -19.66     25.76 o 
   7   5   1      761.08      788.36     52.28 o 
   8   5   1      567.53      617.97     54.35 o 
  -8   6   1       37.17       81.77     40.79 o 
  -7   6   1      685.76      848.73     56.58 o 
  -6   6   1      841.04      818.57     71.99 o 
  -5   6   1      817.61      759.12     35.67 o 
  -4   6   1      445.81      438.60     28.37 o 
  -3   6   1     1857.79     1776.55     52.48 o 
  -2   6   1     3579.59     3675.23     79.88 o 
  -1   6   1     1682.71     1623.11     28.99 o 
   0   6   1      744.24      782.32     20.64 o 
   1   6   1     1466.87     1380.23     30.54 o 
   2   6   1     3232.52     3347.55     57.07 o 
   3   6   1     1974.56     1874.26     57.69 o 
   4   6   1      455.65      509.05     43.40 o 
   5   6   1      667.33      709.36     44.72 o 
   6   6   1      752.89      724.15     49.97 o 
   7   6   1      746.20      689.95     53.02 o 
   8   6   1       38.52       49.05     37.16 o 
  -8   7   1      372.45      405.21     54.25 o 
  -7   7   1      223.47      220.07     43.62 o 
  -6   7   1      316.25      309.81     42.04 o 
  -5   7   1     1324.15     1345.17     60.81 o 
  -4   7   1      250.81      225.92     25.47 o 
  -3   7   1      911.37      978.56     37.97 o 
  -2   7   1      296.20      311.18     24.25 o 
  -1   7   1     1985.45     1993.85     43.57 o 
   0   7   1     1360.38     1389.14     28.98 o 
   1   7   1     1973.06     1924.40     39.17 o 
   2   7   1      318.74      315.52     20.99 o 
   3   7   1      985.50      938.22     43.27 o 
   4   7   1      344.61      365.61     36.62 o 
   5   7   1     1186.32     1118.22    112.86 o 
   6   7   1      250.63      246.56     40.01 o 
   7   7   1      162.61      135.72     40.34 o 
   8   7   1      324.52      410.90     53.60 o 
  -7   8   1      154.32      184.34     44.93 o 
  -6   8   1      502.31      425.74     47.14 o 
  -5   8   1      116.14      200.48     37.28 o 
  -4   8   1      739.31      687.53     45.01 o 
  -3   8   1     1259.36     1266.79     40.87 o 
  -2   8   1     1106.72      985.76     70.66 o 
  -1   8   1     2077.20     2035.67     51.00 o 
   0   8   1      577.69      610.97     21.87 o 
   1   8   1     2260.24     2125.06     51.88 o 
   2   8   1      951.84      971.04     33.36 o 
   3   8   1     1284.99     1215.06     39.08 o 
   4   8   1      784.34      836.55     49.66 o 
   5   8   1      173.21      231.10     37.43 o 
   6   8   1      495.77      469.42     49.23 o 
   7   8   1      198.71      263.84     48.03 o 
  -6   9   1      145.52      128.50     42.60 o 
  -5   9   1      266.68      234.49     66.52 o 
  -4   9   1      192.42      197.99     31.66 o 
  -3   9   1     1118.85     1085.29     42.05 o 
  -2   9   1      936.42      859.78     34.01 o 
  -1   9   1     1673.90     1647.91     43.27 o 
   0   9   1       67.38       33.77     32.26 o 
   1   9   1     1470.41     1475.32     46.46 o 
   2   9   1      927.75      910.75     35.15 o 
   3   9   1     1206.69     1220.77     62.23 o 
   4   9   1      195.84      206.55     30.75 o 
   5   9   1      420.61      447.37     40.27 o 
   6   9   1      170.25      204.33     44.94 o 
  -6  10   1       95.15       44.49     42.69 o 
  -5  10   1      482.42      482.92     43.59 o 
  -4  10   1        3.15      -32.48     28.37 o 
  -3  10   1     1682.58     1675.80     57.94 o 
  -2  10   1      268.83      252.39     33.32 o 
  -1  10   1      594.52      593.68     42.08 o 
   0  10   1      357.98      323.08    107.49 o 
   1  10   1      572.68      592.99     42.89 o 
   2  10   1      272.57      271.58     26.45 o 
   3  10   1     1727.63     1836.87     60.85 o 
   4  10   1        9.63      -41.04     27.36 o 
   5  10   1      391.23      384.77     41.52 o 
   6  10   1       81.74       94.86     43.66 o 
  -5  11   1      656.72      594.73     55.29 o 
  -4  11   1        4.61      -45.51     30.34 o 
  -3  11   1      304.71      289.37     36.19 o 
  -2  11   1      812.82      850.64     67.92 o 
  -1  11   1      896.70      956.91     54.53 o 
   0  11   1      129.66      135.99     44.52 o 
   1  11   1      922.80     1037.50     92.54 o 
   2  11   1      842.57     1014.52     73.21 o 
   3  11   1      467.46      401.26     38.63 o 
   4  11   1        6.71       -1.90     30.53 o 
   5  11   1      709.14      845.24     61.57 o 
  -3  12   1      319.71      344.68     64.57 o 
  -2  12   1       75.19       88.61     49.67 o 
  -1  12   1      762.16      801.27     54.94 o 
   0  12   1      293.26      269.18     53.38 o 
   1  12   1      710.41      785.81     69.15 o 
   2  12   1       73.41       80.86     50.02 o 
   3  12   1      406.22      441.11     62.89 o 
   1   0   2     4670.97     4797.89     57.92 o 
   2   0   2      851.47      864.09     18.24 o 
   3   0   2     2701.22     2783.18     39.19 o 
   4   0   2     4068.61     3901.31     53.99 o 
   5   0   2     1029.76      975.99     26.47 o 
   6   0   2       38.77       33.85     17.53 o 
   7   0   2       97.08       32.23     33.05 o 
   8   0   2      916.28     1078.18     52.38 o 
   9   0   2        3.49      -14.01     53.79 o 
  -9   1   2      346.46      310.01     71.69 o 
  -8   1   2       58.15       -7.33     50.61 o 
  -7   1   2      209.12      222.97     26.26 o 
  -6   1   2     1948.44     2001.20     45.72 o 
  -5   1   2      338.89      264.77     29.17 o 
  -4   1   2     1297.39     1382.42     30.88 o 
  -3   1   2     5236.47     5578.89     74.63 o 
  -2   1   2    17226.07    17331.19    201.14 o 
  -1   1   2     7434.07     7576.17     82.03 o 
   0   1   2     9290.96     9694.92    143.74 o 
   1   1   2     8743.97     9253.49    120.46 o 
   2   1   2    17318.75    17588.75    202.60 o 
   3   1   2     4707.20     4980.96     66.62 o 
   4   1   2     1217.22     1221.43     27.97 o 
   5   1   2      238.69      248.00     22.80 o 
   6   1   2     2538.44     2518.52     58.62 o 
   7   1   2      205.00      214.91     26.58 o 
   8   1   2       53.03       41.05     37.52 o 
   9   1   2      313.92      285.75     50.30 o 
  -9   2   2      197.17      196.85     71.37 o 
  -8   2   2     1177.70     1089.75    151.75 o 
  -7   2   2      720.92      743.65     32.30 o 
  -6   2   2      192.02      186.66     29.29 o 
  -5   2   2       45.67       22.56     11.09 o 
  -4   2   2     3529.55     3386.06     61.25 o 
  -3   2   2     3701.32     3893.37     63.41 o 
  -2   2   2      403.96      428.58     16.47 o 
  -1   2   2     6622.31     6811.79     73.48 o 
   0   2   2       62.54       81.59     10.96 o 
   1   2   2     5874.20     6006.11    102.55 o 
   2   2   2      293.84      307.42     12.00 o 
   3   2   2     3771.86     3899.38     60.69 o 
   4   2   2     3450.41     3312.24     57.28 o 
   5   2   2      160.54      171.40     16.26 o 
   6   2   2      136.67      124.55     29.89 o 
   7   2   2      553.15      561.12     42.28 o 
   8   2   2     1110.31     1189.94     59.81 o 
   9   2   2      270.58      255.59     52.23 o 
  -9   3   2      232.32      177.71     54.53 o 
  -8   3   2       69.30       86.88     44.79 o 
  -7   3   2      534.46      590.38     46.77 o 
  -6   3   2      819.96      827.63     30.70 o 
  -5   3   2     3893.94     3767.25     63.24 o 
  -4   3   2      271.16      245.80     14.75 o 
  -3   3   2     2847.99     3085.54     47.69 o 
  -2   3   2     3941.73     3779.42     72.70 o 
  -1   3   2     3388.35     3445.78     47.53 o 
   0   3   2     6107.28     6457.53     80.07 o 
   1   3   2     3935.94     4059.20     72.07 o 
   2   3   2     4080.24     3838.49     70.29 o 
   3   3   2     2706.30     2824.58     47.12 o 
   4   3   2      194.36      167.61     13.83 o 
   5   3   2     3469.10     3441.61     57.84 o 
   6   3   2      705.42      733.21     33.17 o 
   7   3   2      497.12      539.23     43.11 o 
   8   3   2       55.15      102.50     35.72 o 
   9   3   2      229.99      296.90     45.82 o 
  -9   4   2      258.06      240.72     58.20 o 
  -8   4   2     1308.49     1383.51    111.73 o 
  -7   4   2      272.11      272.46     38.13 o 
  -6   4   2      859.91      892.68     56.54 o 
  -5   4   2      232.66      204.47     22.16 o 
  -4   4   2     3630.53     3534.39     57.19 o 
  -3   4   2     1765.84     1722.06     52.10 o 
  -2   4   2     1108.36     1135.12     25.69 o 
  -1   4   2     1791.85     1820.30     27.23 o 
   0   4   2     7150.30     7213.59     90.76 o 
   1   4   2     1539.21     1663.47     33.48 o 
   2   4   2     1282.93     1260.69     35.49 o 
   3   4   2     1589.91     1630.17     42.69 o 
   4   4   2     3740.71     3753.63     57.88 o 
   5   4   2      226.07      219.57     20.65 o 
   6   4   2     1001.77     1006.33    105.57 o 
   7   4   2      257.36      269.26     38.11 o 
   8   4   2     1158.51     1176.32     62.85 o 
   9   4   2      305.26      382.78     73.40 o 
  -8   5   2      390.79      401.40     60.30 o 
  -7   5   2      754.68      815.46     69.69 o 
  -6   5   2      104.56       89.51     30.07 o 
  -5   5   2     3476.94     3432.77     72.57 o 
  -4   5   2      835.58      752.99     31.82 o 
  -3   5   2      914.07      897.69     32.45 o 
  -2   5   2     1871.32     1720.23     60.51 o 
  -1   5   2     5685.28     5804.21     65.29 o 
   0   5   2     5149.27     5395.08     66.28 o 
   1   5   2     6389.08     6362.20     92.27 o 
   2   5   2     2143.78     2080.53     49.39 o 
   3   5   2      776.39      742.78     36.05 o 
   4   5   2      989.79     1113.18     42.06 o 
   5   5   2     3536.61     3578.11     90.81 o 
   6   5   2       46.98       95.75     30.69 o 
   7   5   2      825.74      985.76     72.11 o 
   8   5   2      383.46      490.40     52.70 o 
  -8   6   2      120.06      139.27     52.41 o 
  -7   6   2      127.92      101.96     37.33 o 
  -6   6   2      857.56      817.22     50.93 o 
  -5   6   2     1333.59     1307.91     52.49 o 
  -4   6   2     1688.77     1722.84     49.60 o 
  -3   6   2     1086.66     1123.03     52.16 o 
  -2   6   2     1337.90     1307.36     28.06 o 
  -1   6   2     1921.25     1898.63     31.26 o 
   0   6   2     1058.92     1026.36     23.74 o 
   1   6   2     2164.59     2113.25     39.30 o 
   2   6   2     1247.70     1203.45     31.88 o 
   3   6   2     1062.70      959.57     34.66 o 
   4   6   2     1707.39     1670.48     46.33 o 
   5   6   2     1335.93     1364.96     64.74 o 
   6   6   2     1057.83     1075.77     57.53 o 
   7   6   2      182.33      164.32     39.77 o 
   8   6   2      155.37      189.87     58.98 o 
  -8   7   2      221.36      209.40     94.69 o 
  -7   7   2      583.45      640.18     54.72 o 
  -6   7   2      281.07      268.96     40.80 o 
  -5   7   2     1344.81     1269.12     58.72 o 
  -4   7   2      768.40      763.01     36.63 o 
  -3   7   2     1100.20     1138.82     45.27 o 
  -2   7   2      568.43      575.06     38.05 o 
  -1   7   2      478.31      523.35     18.27 o 
   0   7   2      253.16      233.57     23.65 o 
   1   7   2      252.39      280.95     17.77 o 
   2   7   2      492.82      485.40     23.63 o 
   3   7   2     1117.65     1123.93     46.15 o 
   4   7   2      809.28      837.80     82.66 o 
   5   7   2     1076.96     1067.25     54.82 o 
   6   7   2      360.95      367.32     44.10 o 
   7   7   2      586.89      609.35     53.65 o 
   8   7   2      255.65      258.80     48.54 o 
  -7   8   2       28.93       14.87     38.46 o 
  -6   8   2      415.32      490.90     74.49 o 
  -5   8   2      619.30      541.09     47.07 o 
  -4   8   2      722.40      745.59     50.28 o 
  -3   8   2      795.32      903.18     35.24 o 
  -2   8   2      328.40      341.36     23.75 o 
  -1   8   2     1571.83     1586.86     40.25 o 
   0   8   2      286.48      276.86     19.28 o 
   1   8   2     1820.38     1802.20     48.59 o 
   2   8   2      298.31      293.90     22.60 o 
   3   8   2      695.48      688.02     35.81 o 
   4   8   2     1003.78     1011.79     45.20 o 
   5   8   2      639.60      586.87     46.76 o 
   6   8   2      457.75      443.64     53.60 o 
   7   8   2       26.38       38.93     40.32 o 
  -6   9   2       21.67       47.10     53.98 o 
  -5   9   2      493.12      531.67     48.97 o 
  -4   9   2      797.60      792.22     44.00 o 
  -3   9   2      544.72      574.14     38.00 o 
  -2   9   2      717.27      687.93     32.18 o 
  -1   9   2      991.59      952.65     39.61 o 
   0   9   2      225.99      274.62     40.62 o 
   1   9   2      978.65     1009.46     39.95 o 
   2   9   2      572.65      604.02     34.23 o 
   3   9   2      502.78      513.87     35.80 o 
   4   9   2      844.56      837.81     43.63 o 
   5   9   2      502.31      449.91     40.29 o 
   6   9   2        5.00       56.43     38.63 o 
  -6  10   2      299.29      285.45     65.78 o 
  -5  10   2      856.31      862.03     51.83 o 
  -4  10   2       52.94       45.15     30.92 o 
  -3  10   2      824.84      790.83     42.70 o 
  -2  10   2     1093.82     1151.75     47.06 o 
  -1  10   2     2385.74     2464.50     76.32 o 
   0  10   2      635.29      741.28     60.63 o 
   1  10   2     2436.73     2655.69    102.25 o 
   2  10   2     1117.56     1027.98     44.52 o 
   3  10   2      731.59      710.09     42.01 o 
   4  10   2       52.06       39.65     29.63 o 
   5  10   2      871.36      858.70     60.01 o 
   6  10   2      288.24      293.35     50.47 o 
  -5  11   2       67.37       -6.18     39.52 o 
  -4  11   2      506.18      509.42     50.82 o 
  -3  11   2      593.39      601.85     50.67 o 
  -2  11   2        7.35       19.95     31.74 o 
  -1  11   2      446.29      465.14     43.37 o 
   0  11   2      631.27      604.10     59.96 o 
   1  11   2      476.12      525.79     44.14 o 
   2  11   2        6.32       16.00     41.24 o 
   3  11   2      490.57      515.03     39.94 o 
   4  11   2      534.69      560.41     44.33 o 
   5  11   2       83.02       81.37     43.37 o 
  -3  12   2      222.72      137.36     58.67 o 
  -2  12   2      789.88      687.90     70.30 o 
  -1  12   2      587.83      630.46     52.98 o 
   0  12   2        3.13       33.15     34.82 o 
   1  12   2      626.90      669.95     66.53 o 
   2  12   2      698.32      754.81     83.09 o 
   3  12   2      242.30      161.93     52.25 o 
   1   0   3     1065.45     1106.35     17.50 o 
   2   0   3    22068.24    22501.58    257.80 o 
   3   0   3      364.72      303.50     15.63 o 
   4   0   3      183.16      231.59     14.58 o 
   5   0   3     1567.56     1550.94     36.22 o 
   6   0   3      864.61      916.54     55.06 o 
   7   0   3      774.75      847.19     43.90 o 
   8   0   3       51.61       22.58     28.14 o 
   9   0   3      221.51      207.34     67.67 o 
  -9   1   3      331.64      327.62     75.23 o 
  -8   1   3      411.09      381.73     49.59 o 
  -7   1   3     2139.81     1983.68     55.45 o 
  -6   1   3      190.31      203.02     22.75 o 
  -5   1   3     1109.03     1118.16     35.44 o 
  -4   1   3     2789.93     2881.01     48.18 o 
  -3   1   3     4492.04     4437.44     62.41 o 
  -2   1   3      896.83      894.00     19.60 o 
  -1   1   3    31557.82    32363.04    598.04 o 
   0   1   3      811.40      869.51     14.24 o 
   1   1   3    30420.43    31261.83    393.38 o 
   2   1   3      905.17      898.93     17.77 o 
   3   1   3     5053.30     5050.78     67.38 o 
   4   1   3     2979.42     3051.42     48.55 o 
   5   1   3     1159.53     1153.50     35.27 o 
   6   1   3      242.28      230.45     23.70 o 
   7   1   3     2007.01     1866.08     53.72 o 
   8   1   3      400.53      394.68     49.67 o 
   9   1   3      350.41      382.08     55.66 o 
  -9   2   3      419.77      503.03     89.86 o 
  -8   2   3      108.80       66.13     69.05 o 
  -7   2   3      825.00      877.79     46.50 o 
  -6   2   3      102.91      142.38     16.54 o 
  -5   2   3     3380.88     3330.31     57.09 o 
  -4   2   3      366.07      363.28     25.77 o 
  -3   2   3     2221.08     2198.41     37.43 o 
  -2   2   3     3817.71     3918.53     59.66 o 
  -1   2   3    10140.66    10435.13    127.50 o 
   0   2   3     7901.82     7995.20    122.23 o 
   1   2   3     9444.95     9696.04    184.44 o 
   2   2   3     3942.42     4075.44     59.12 o 
   3   2   3     2511.53     2519.26     43.03 o 
   4   2   3      323.43      306.95     16.69 o 
   5   2   3     3138.62     3117.45     58.33 o 
   6   2   3       25.42       57.52     20.17 o 
   7   2   3      756.31      740.88     45.20 o 
   8   2   3       96.56       63.17     32.13 o 
   9   2   3      342.21      314.10     56.75 o 
  -9   3   3       54.75       -4.54     43.13 o 
  -8   3   3      544.96      547.44     60.75 o 
  -7   3   3     1507.24     1524.83     51.19 o 
  -6   3   3      400.29      374.37     24.08 o 
  -5   3   3     2131.61     2054.25     48.52 o 
  -4   3   3     1410.73     1380.69     42.39 o 
  -3   3   3     4135.34     4255.39     68.63 o 
  -2   3   3      188.92      146.13     13.70 o 
  -1   3   3     3431.21     3418.64     47.80 o 
   0   3   3     1747.31     1727.11     40.70 o 
   1   3   3     3346.15     3502.53     64.34 o 
   2   3   3      158.22      147.33     13.03 o 
   3   3   3     4182.00     4264.90     65.04 o 
   4   3   3     1351.56     1290.82     46.22 o 
   5   3   3     1798.51     1770.05     41.02 o 
   6   3   3      249.03      249.46     31.86 o 
   7   3   3     1495.48     1556.71     63.32 o 
   8   3   3      660.10      731.79     80.28 o 
   9   3   3       34.08       85.57     39.87 o 
  -9   4   3      628.41      681.22     72.69 o 
  -8   4   3      154.86      170.25     50.74 o 
  -7   4   3      350.56      380.63     41.16 o 
  -6   4   3      301.43      322.23     27.72 o 
  -5   4   3      777.60      793.59     33.62 o 
  -4   4   3     1129.38     1054.03     35.14 o 
  -3   4   3     1716.46     1633.79     69.44 o 
  -2   4   3     3252.16     3279.27     49.69 o 
  -1   4   3     5237.87     5378.00     71.57 o 
   0   4   3      736.64      621.38     20.75 o 
   1   4   3     4206.94     4301.10     66.48 o 
   2   4   3     2848.55     2818.14     57.76 o 
   3   4   3     1493.64     1477.21     39.93 o 
   4   4   3     1107.81     1053.76     26.95 o 
   5   4   3      746.97      751.65     30.88 o 
   6   4   3      329.15      322.83     35.20 o 
   7   4   3      421.85      348.67     47.68 o 
   8   4   3       80.53       99.97     37.78 o 
   9   4   3      731.00      841.80    128.86 o 
  -8   5   3       20.69        6.19     63.18 o 
  -7   5   3      624.26      599.37     61.17 o 
  -6   5   3       57.63       43.34     22.26 o 
  -5   5   3     1181.72     1235.37     59.98 o 
  -4   5   3      860.98      811.62     33.49 o 
  -3   5   3     1361.08     1352.78     59.23 o 
  -2   5   3     3106.17     3132.47     49.29 o 
  -1   5   3     3197.37     3216.41     43.81 o 
   0   5   3      784.65      725.70     23.69 o 
   1   5   3     3500.58     3638.69     60.84 o 
   2   5   3     3140.48     3180.01     57.48 o 
   3   5   3     1422.11     1418.36     42.46 o 
   4   5   3      827.75      815.60     37.21 o 
   5   5   3     1152.35     1130.02     50.35 o 
   6   5   3      147.20      186.61     33.82 o 
   7   5   3      831.12      842.08     53.59 o 
   8   5   3        5.52       13.00     48.54 o 
  -8   6   3       13.91       28.17     46.36 o 
  -7   6   3      494.25      437.38     47.22 o 
  -6   6   3      813.67      833.57     53.04 o 
  -5   6   3      638.67      605.34     37.52 o 
  -4   6   3      567.94      600.83     49.20 o 
  -3   6   3      769.45      666.31     36.65 o 
  -2   6   3      224.93      235.08     13.91 o 
  -1   6   3      472.40      466.66     15.26 o 
   0   6   3     4215.87     4294.88     63.74 o 
   1   6   3      752.26      762.27     23.56 o 
   2   6   3       83.56       77.71     15.37 o 
   3   6   3      763.69      678.69     29.22 o 
   4   6   3      646.04      661.23     35.90 o 
   5   6   3      646.38      617.91     54.04 o 
   6   6   3      682.52      704.99     61.00 o 
   7   6   3      427.96      372.90     45.85 o 
   8   6   3       85.56       81.55     41.32 o 
  -8   7   3      520.80      501.88     70.06 o 
  -7   7   3      404.03      433.17     60.13 o 
  -6   7   3      670.28      678.87     51.46 o 
  -5   7   3     1067.20      977.27     54.81 o 
  -4   7   3     1102.92     1096.20     42.60 o 
  -3   7   3     1136.39     1054.10     60.06 o 
  -2   7   3     2471.69     2408.57     49.54 o 
  -1   7   3     1533.05     1557.26     28.72 o 
   0   7   3      465.96      540.30     21.68 o 
   1   7   3     1578.77     1585.32     35.74 o 
   2   7   3     2555.37     2459.50     53.97 o 
   3   7   3     1171.04     1101.19     40.73 o 
   4   7   3     1028.34     1010.84     78.02 o 
   5   7   3      959.88      861.52     54.20 o 
   6   7   3      784.71      837.58     55.50 o 
   7   7   3      452.53      464.09     49.33 o 
   8   7   3      565.09      588.71     58.43 o 
  -7   8   3       93.51       34.00     46.00 o 
  -6   8   3      242.29      214.43     41.27 o 
  -5   8   3     1246.41     1130.62     85.79 o 
  -4   8   3     1421.76     1447.43     73.11 o 
  -3   8   3      324.59      345.88     34.11 o 
  -2   8   3       16.64       21.55     17.28 o 
  -1   8   3      567.70      484.10     28.86 o 
   0   8   3     3708.98     3622.39     66.47 o 
   1   8   3      766.59      708.73     31.90 o 
   2   8   3       49.01       53.52     16.65 o 
   3   8   3      368.02      309.37     28.88 o 
   4   8   3     1334.57     1163.07     62.24 o 
   5   8   3     1195.27     1218.09     60.67 o 
   6   8   3      220.24      196.53     42.34 o 
   7   8   3      141.96      168.46     56.19 o 
  -6   9   3      629.98      618.52     69.37 o 
  -5   9   3      425.06      408.81     45.51 o 
  -4   9   3      138.53      143.15     31.85 o 
  -3   9   3     1077.49     1073.63     86.10 o 
  -2   9   3      566.80      645.17     36.14 o 
  -1   9   3     2190.99     2148.69     61.11 o 
   0   9   3       57.69       13.67     31.92 o 
   1   9   3     2168.25     2140.04     55.26 o 
   2   9   3      624.50      655.46     38.39 o 
   3   9   3     1141.42     1202.56     48.29 o 
   4   9   3       92.59       83.97     29.42 o 
   5   9   3      422.41      491.52     40.89 o 
   6   9   3      707.87      705.76     58.08 o 
  -6  10   3       14.67      124.37     51.58 o 
  -5  10   3      261.71      206.80     44.09 o 
  -4  10   3      406.87      338.09     52.32 o 
  -3  10   3      587.84      609.84     46.59 o 
  -2  10   3      236.64      234.35     29.82 o 
  -1  10   3      219.69      237.77     34.61 o 
   0  10   3     1884.73     1813.24    147.48 o 
   1  10   3      221.09      285.48     47.46 o 
   2  10   3      279.23      287.37     35.35 o 
   3  10   3      657.88      722.06     42.08 o 
   4  10   3      516.96      555.12     42.08 o 
   5  10   3      242.14      207.73     45.16 o 
   6  10   3       10.39      -50.38     38.55 o 
  -4  11   3       16.04       -0.23     37.26 o 
  -3  11   3      135.27      154.22     55.23 o 
  -2  11   3      493.21      495.86     44.52 o 
  -1  11   3      291.27      282.79     38.85 o 
   0  11   3        6.82        9.76     41.77 o 
   1  11   3      355.33      467.13     55.11 o 
   2  11   3      380.51      421.67     56.20 o 
   3  11   3      139.13      115.16     31.62 o 
   4  11   3       22.30      -26.58     29.96 o 
  -3  12   3      435.67      594.35    132.04 o 
  -2  12   3        8.58       56.14     73.68 o 
  -1  12   3      130.45      142.85     38.40 o 
   0  12   3      545.52      625.17     52.36 o 
   1  12   3      161.06      283.80     53.19 o 
   2  12   3       10.22      -14.64     73.49 o 
   3  12   3      466.90      553.56     64.70 o 
   0   0   4      733.62      681.80     29.27 o 
   1   0   4     1123.54     1194.04     19.18 o 
   2   0   4        2.52       -0.27      6.43 o 
   3   0   4     5840.43     5704.20     75.99 o 
   4   0   4       66.43       85.83     11.70 o 
   5   0   4     2117.49     2143.39     55.27 o 
   6   0   4        2.37        8.07     22.48 o 
   7   0   4     1796.88     1809.33     52.98 o 
   8   0   4        1.63      -19.63     26.92 o 
   9   0   4      158.99      119.73     63.14 o 
  -9   1   4      835.25      797.15     95.57 o 
  -8   1   4       42.59       66.58     29.17 o 
  -7   1   4      840.08      808.86     37.98 o 
  -6   1   4      311.29      262.07     30.65 o 
  -5   1   4     5644.92     5684.62    134.85 o 
  -4   1   4      257.24      256.79     17.52 o 
  -3   1   4     4649.93     4690.05     73.15 o 
  -2   1   4     1697.29     1795.66     38.64 o 
  -1   1   4    17362.99    17761.79    318.16 o 
   0   1   4     1751.47     1762.98     24.94 o 
   1   1   4    18576.20    19249.90    344.83 o 
   2   1   4     1533.59     1597.41     35.25 o 
   3   1   4     4431.85     4428.84     79.86 o 
   4   1   4      263.90      303.64     17.93 o 
   5   1   4     5578.01     5590.62     92.07 o 
   6   1   4      238.61      203.82     22.18 o 
   7   1   4      896.55      949.47     43.33 o 
   8   1   4       50.32       18.80     36.77 o 
   9   1   4      781.50      708.76     64.81 o 
  -9   2   4      367.19      288.53     77.66 o 
  -8   2   4       51.13       43.59     29.88 o 
  -7   2   4     1017.92      988.86     49.21 o 
  -6   2   4     1774.94     1787.83     47.92 o 
  -5   2   4     2971.95     3040.05     54.47 o 
  -4   2   4      228.67      224.95     15.82 o 
  -3   2   4     2366.55     2301.44     39.41 o 
  -2   2   4     3143.71     3286.82     57.64 o 
  -1   2   4     7380.06     7537.05    127.41 o 
   0   2   4     9079.26     9482.56    144.34 o 
   1   2   4     6616.91     6826.48    108.35 o 
   2   2   4     2769.31     2952.76     41.15 o 
   3   2   4     2907.65     2952.08     44.04 o 
   4   2   4      234.60      248.70     27.97 o 
   5   2   4     2615.33     2597.28     65.79 o 
   6   2   4     1560.84     1478.81     50.41 o 
   7   2   4     1162.97     1174.03     53.16 o 
   8   2   4       85.02       29.17     31.93 o 
   9   2   4      363.90      388.04     58.03 o 
  -9   3   4       68.68      112.37     50.43 o 
  -8   3   4      325.84      290.04     50.03 o 
  -7   3   4      789.00      782.24     90.91 o 
  -6   3   4     2317.88     2289.05     72.77 o 
  -5   3   4     2349.49     2290.14     45.63 o 
  -4   3   4      285.81      285.78     16.41 o 
  -3   3   4     1586.74     1484.94     37.55 o 
  -2   3   4     2315.17     2678.43     41.44 o 
  -1   3   4     6221.06     6301.33    110.31 o 
   0   3   4      219.96      205.96     12.12 o 
   1   3   4     5883.63     5958.88     99.59 o 
   2   3   4     2478.77     2788.51     54.04 o 
   3   3   4     1891.23     1815.59     39.41 o 
   4   3   4      177.90      156.13     13.31 o 
   5   3   4     2525.39     2523.04     50.45 o 
   6   3   4     2265.98     2232.64     69.45 o 
   7   3   4      643.04      581.28     53.17 o 
   8   3   4      321.25      274.78     41.24 o 
   9   3   4      102.63      143.72     42.26 o 
  -9   4   4       22.36       26.32     48.42 o 
  -8   4   4       62.56       33.25     60.33 o 
  -7   4   4     1072.67     1191.35     64.36 o 
  -6   4   4     1938.02     1930.07     74.07 o 
  -5   4   4      638.49      568.20     66.13 o 
  -4   4   4      285.18      310.39     27.84 o 
  -3   4   4     4532.65     4355.35     76.62 o 
  -2   4   4     2235.96     2158.24     37.63 o 
  -1   4   4     5465.35     5714.75     84.58 o 
   0   4   4     3798.50     4357.73     67.73 o 
   1   4   4     4579.63     4882.18     74.18 o 
   2   4   4     2447.26     2377.93     50.88 o 
   3   4   4     4608.86     4498.66     94.15 o 
   4   4   4      255.64      271.16     14.92 o 
   5   4   4      406.54      461.73     40.75 o 
   6   4   4     1872.55     1899.44     65.47 o 
   7   4   4      945.63     1006.63     55.71 o 
   8   4   4       95.40      118.66     39.09 o 
   9   4   4        8.72       -6.01     38.28 o 
  -8   5   4      602.20      611.80    127.88 o 
  -7   5   4      799.47      684.87     62.59 o 
  -6   5   4      152.97      112.25     24.10 o 
  -5   5   4     1810.98     1868.47     62.32 o 
  -4   5   4     2073.15     2016.26     61.16 o 
  -3   5   4     1985.15     1989.01     57.55 o 
  -2   5   4      487.97      518.56     18.65 o 
  -1   5   4     4669.58     4894.31     68.74 o 
   0   5   4      671.82      639.04     26.85 o 
   1   5   4     4421.99     4563.30     72.75 o 
   2   5   4      555.79      582.84     22.63 o 
   3   5   4     1939.52     1929.32     51.69 o 
   4   5   4     2159.24     2265.18     95.80 o 
   5   5   4     2015.73     2037.43     66.74 o 
   6   5   4      195.19      193.78     38.71 o 
   7   5   4      715.57      816.09     58.04 o 
   8   5   4      682.02      736.48     56.38 o 
  -8   6   4       90.78       81.58     50.04 o 
  -7   6   4     1256.17     1353.43     85.11 o 
  -6   6   4      957.65      936.55     54.18 o 
  -5   6   4      315.69      304.84     28.52 o 
  -4   6   4       13.67      -13.96     17.71 o 
  -3   6   4      759.81      760.07     32.79 o 
  -2   6   4      404.61      382.83     17.85 o 
  -1   6   4     4721.47     4799.71     63.15 o 
   0   6   4      152.87      158.85     14.01 o 
   1   6   4     4837.89     4753.34     77.91 o 
   2   6   4      500.43      464.37     22.82 o 
   3   6   4      831.72      771.52     35.33 o 
   4   6   4       27.44       15.12     23.93 o 
   5   6   4      564.96      581.43     42.72 o 
   6   6   4     1063.53     1108.43     57.66 o 
   7   6   4     1193.95     1171.48     63.85 o 
   8   6   4      119.89      169.16     44.46 o 
  -8   7   4      887.61     1122.02     88.39 o 
  -7   7   4      129.86       29.11    105.63 o 
  -6   7   4      115.42      128.35     36.94 o 
  -5   7   4      564.73      559.35     35.61 o 
  -4   7   4      867.49      803.98     68.64 o 
  -3   7   4     1409.29     1308.12     43.90 o 
  -2   7   4      770.83      749.64     29.24 o 
  -1   7   4     2054.33     2105.11     37.08 o 
   0   7   4     1680.82     1646.46     42.06 o 
   1   7   4     2114.70     2112.30     42.28 o 
   2   7   4      844.93      856.88     29.13 o 
   3   7   4     1383.45     1343.04     47.69 o 
   4   7   4     1164.72     1107.19     66.80 o 
   5   7   4      652.11      721.07     48.36 o 
   6   7   4      151.12      138.57     37.23 o 
   7   7   4      146.27      163.68     42.52 o 
   8   7   4      876.84      892.57     65.45 o 
  -7   8   4      116.16      150.21     52.64 o 
  -6   8   4      822.95     1012.73     75.85 o 
  -5   8   4      195.09      192.78     37.01 o 
  -4   8   4       52.53       17.26     23.58 o 
  -3   8   4      205.32      190.91     25.62 o 
  -2   8   4     3471.52     3373.24     72.49 o 
  -1   8   4      309.47      318.63     25.89 o 
   0   8   4       53.66       74.61     15.46 o 
   1   8   4      209.59      220.75     23.24 o 
   2   8   4     3400.88     3327.83     70.38 o 
   3   8   4      129.62      138.67     24.66 o 
   4   8   4       47.76       81.88     26.52 o 
   5   8   4      103.24      138.81     35.86 o 
   6   8   4      780.73      919.85    111.82 o 
   7   8   4       74.04      -26.91     38.97 o 
  -6   9   4        7.89        8.62     45.36 o 
  -5   9   4      183.89      178.26     49.01 o 
  -4   9   4     1565.53     1433.29     79.59 o 
  -3   9   4      422.57      449.27     34.14 o 
  -2   9   4      182.77      188.54     26.01 o 
  -1   9   4      174.51      221.73     25.90 o 
   0   9   4     1960.05     2144.61     91.00 o 
   1   9   4      188.32      150.92     23.97 o 
   2   9   4      204.20      231.99     23.45 o 
   3   9   4      395.38      393.71     33.74 o 
   4   9   4     1454.12     1486.06     54.97 o 
   5   9   4      251.54      316.22     42.81 o 
   6   9   4       15.40       25.95     37.89 o 
  -6  10   4      506.02      474.40     64.55 o 
  -5  10   4      102.48       93.58     40.44 o 
  -4  10   4       22.23       51.87     34.12 o 
  -3  10   4        7.20       -3.29     24.89 o 
  -2  10   4     1638.27     1627.67     55.93 o 
  -1  10   4        6.70       -9.71     26.88 o 
   0  10   4        1.66      -26.50     35.07 o 
   1  10   4       28.05       -3.02     35.15 o 
   2  10   4     1896.81     1744.37     55.26 o 
   3  10   4        0.41        7.10     24.70 o 
   4  10   4       19.22       11.27     39.33 o 
   5  10   4       79.33       81.91     39.64 o 
   6  10   4      560.47      541.13     57.77 o 
  -4  11   4     1202.52     1250.31     68.28 o 
  -3  11   4       31.26       59.79     35.18 o 
  -2  11   4       76.09       82.36     33.70 o 
  -1  11   4       40.80       57.31     34.65 o 
   0  11   4     1666.56     1715.72     69.67 o 
   1  11   4       27.53       24.63     39.45 o 
   2  11   4       83.56      116.30     44.79 o 
   3  11   4       31.46       38.76     29.83 o 
   4  11   4     1126.50     1090.39     87.92 o 
  -3  12   4        6.21       -5.75     46.78 o 
  -2  12   4     1018.50     1001.58    117.23 o 
  -1  12   4       30.49       58.14     35.76 o 
   0  12   4       55.36       21.37     33.94 o 
   1  12   4       19.65       73.12     64.18 o 
   2  12   4      941.00      957.18     76.79 o 
   3  12   4        5.68       54.47     46.79 o 
   1   0   5     5685.24     5888.97     80.21 o 
   2   0   5      173.93      171.81      9.96 o 
   3   0   5     1126.80     1009.58     23.86 o 
   4   0   5      284.36      326.13     21.09 o 
   5   0   5     2458.33     2552.06     53.38 o 
   6   0   5      154.74       95.97     18.50 o 
   7   0   5       29.47       32.67     27.32 o 
   8   0   5        8.73      -18.97     26.55 o 
   9   0   5      338.46      408.59     80.26 o 
  -9   1   5      420.23      352.67     75.45 o 
  -8   1   5       58.84       84.81     29.51 o 
  -7   1   5     1975.82     2010.62     79.88 o 
  -6   1   5      432.33      468.71     33.77 o 
  -5   1   5     2308.88     2370.79     62.01 o 
  -4   1   5      134.99      125.57     17.19 o 
  -3   1   5      436.35      375.97     27.06 o 
  -2   1   5     1680.38     1809.83     34.48 o 
  -1   1   5    10059.16    10494.46    160.77 o 
   0   1   5    18133.17    18982.31    216.66 o 
   1   1   5     8841.63     8954.55    138.41 o 
   2   1   5     1637.44     1765.93     36.05 o 
   3   1   5      399.11      301.41     18.97 o 
   4   1   5       89.88       73.01     15.74 o 
   5   1   5     2344.54     2348.32     50.96 o 
   6   1   5      362.09      321.00     25.03 o 
   7   1   5     1641.16     1685.85     59.55 o 
   8   1   5       62.42       41.65     37.56 o 
   9   1   5      451.42      342.13     54.86 o 
  -9   2   5      844.97      876.98    104.22 o 
  -8   2   5       27.03        4.51     29.24 o 
  -7   2   5     1050.39     1078.47     42.77 o 
  -6   2   5      104.57       96.90     20.08 o 
  -5   2   5     3409.85     3358.12     64.72 o 
  -4   2   5     1271.15     1309.15     34.22 o 
  -3   2   5     6973.06     7226.01    106.03 o 
  -2   2   5     2317.27     2432.64     42.85 o 
  -1   2   5     6651.20     6766.61    110.61 o 
   0   2   5      164.46      166.56      9.87 o 
   1   2   5     7569.15     7764.34    105.87 o 
   2   2   5     2281.16     2373.92     41.35 o 
   3   2   5     5840.90     6118.07     79.51 o 
   4   2   5     1057.99     1061.33     30.89 o 
   5   2   5     3650.16     3729.68     99.54 o 
   6   2   5      143.28      143.15     27.68 o 
   7   2   5     1058.57     1172.71     65.79 o 
   8   2   5       30.07       22.87     31.48 o 
   9   2   5      681.13      733.80     68.39 o 
  -9   3   5      562.64      647.65     68.62 o 
  -8   3   5       97.16       26.47     45.13 o 
  -7   3   5      907.67     1022.54     50.18 o 
  -6   3   5      395.11      369.85     32.83 o 
  -5   3   5     3184.11     3104.29     76.62 o 
  -4   3   5       82.65      116.42     13.56 o 
  -3   3   5     1790.54     1575.72     31.47 o 
  -2   3   5     2215.52     2363.74     53.86 o 
  -1   3   5     2297.97     2309.15     62.44 o 
   0   3   5      766.74      800.19     24.19 o 
   1   3   5     1830.20     1776.63     39.69 o 
   2   3   5     1857.35     1945.95     40.84 o 
   3   3   5     1567.68     1429.88     28.74 o 
   4   3   5       63.67       79.89     11.20 o 
   5   3   5     3320.56     3238.72     59.31 o 
   6   3   5      454.33      510.70     44.72 o 
   7   3   5      601.89      698.71     59.49 o 
   8   3   5      123.84      101.88     35.61 o 
   9   3   5      574.14      514.43     67.07 o 
  -9   4   5      304.34      236.23     68.55 o 
  -8   4   5      349.36      271.21     54.15 o 
  -7   4   5      797.09      835.19     55.53 o 
  -6   4   5      348.40      226.00     41.37 o 
  -5   4   5      726.64      660.23     32.14 o 
  -4   4   5     2417.28     2425.12     44.53 o 
  -3   4   5     1888.55     1882.23     35.87 o 
  -2   4   5      858.15      976.56     36.17 o 
  -1   4   5      919.50      811.70     23.85 o 
   0   4   5      434.65      374.93     16.87 o 
   1   4   5     1383.81     1378.35     57.86 o 
   2   4   5      929.14     1014.96     26.29 o 
   3   4   5     1751.30     1740.84     46.57 o 
   4   4   5     2628.42     2563.40     56.81 o 
   5   4   5      425.27      447.91     41.27 o 
   6   4   5      299.05      249.82     33.22 o 
   7   4   5      757.39      772.77     49.22 o 
   8   4   5      312.58      263.59     42.58 o 
   9   4   5      305.53      353.87     50.73 o 
  -8   5   5        5.61       -3.62     43.02 o 
  -7   5   5     1350.34     1370.11    117.25 o 
  -6   5   5      888.99      799.67     45.11 o 
  -5   5   5     1562.88     1582.73     59.55 o 
  -4   5   5       15.29       16.31     18.33 o 
  -3   5   5     2345.29     2339.78     43.42 o 
  -2   5   5     3941.06     3957.51     66.81 o 
  -1   5   5     4270.41     4371.99     71.19 o 
   0   5   5     1446.22     1629.92     36.93 o 
   1   5   5     3571.75     3601.10     61.37 o 
   2   5   5     4186.62     4256.39     70.27 o 
   3   5   5     2261.43     2385.62     55.89 o 
   4   5   5       14.30       25.94     26.84 o 
   5   5   5     1480.33     1456.91     67.26 o 
   6   5   5      864.79      867.23     49.62 o 
   7   5   5     1237.42     1219.98     62.43 o 
   8   5   5        8.83       -4.46     35.39 o 
  -8   6   5      726.62      548.30     67.38 o 
  -7   6   5       88.72      169.23     47.72 o 
  -6   6   5       27.92       52.58     30.84 o 
  -5   6   5      629.89      641.09     65.27 o 
  -4   6   5     2092.78     1995.73    108.48 o 
  -3   6   5     1172.53     1110.48     46.81 o 
  -2   6   5       71.74       85.03     13.88 o 
  -1   6   5     2254.81     2170.97     71.70 o 
   0   6   5     3563.04     3425.26     62.02 o 
   1   6   5     2294.82     2230.43     46.54 o 
   2   6   5       44.89       29.68     14.23 o 
   3   6   5     1268.61     1203.96     36.24 o 
   4   6   5     2103.61     2097.32     65.95 o 
   5   6   5      726.24      770.22     64.26 o 
   6   6   5       33.01       39.78     31.44 o 
   7   6   5      101.35      165.94     39.23 o 
   8   6   5      716.49      675.19     56.77 o 
  -8   7   5      166.95      231.79     59.62 o 
  -7   7   5       75.88      119.69     47.87 o 
  -6   7   5      815.70      811.58     68.22 o 
  -5   7   5      156.56      176.18     31.27 o 
  -4   7   5      838.56      788.43     96.33 o 
  -3   7   5     1425.19     1474.09     54.52 o 
  -2   7   5     5406.31     5352.12    109.11 o 
  -1   7   5     1270.36     1237.26     28.30 o 
   0   7   5       24.91        2.13     12.27 o 
   1   7   5      884.17      841.36     27.36 o 
   2   7   5     5763.43     5651.81     85.04 o 
   3   7   5     1486.37     1475.68     46.37 o 
   4   7   5      890.73      883.57     44.77 o 
   5   7   5       75.41       55.59     31.00 o 
   6   7   5      789.25      888.12     81.47 o 
   7   7   5       17.16       25.35     38.65 o 
   8   7   5      200.84      295.60     49.95 o 
  -7   8   5       40.20       -3.08     46.42 o 
  -6   8   5       42.58       18.36     40.67 o 
  -5   8   5      239.77      287.12     50.10 o 
  -4   8   5     1964.36     1950.07    145.53 o 
  -3   8   5      514.28      550.33     39.21 o 
  -2   8   5      109.88       94.00     22.30 o 
  -1   8   5     1068.84     1009.75     38.94 o 
   0   8   5     4016.37     3884.17     64.34 o 
   1   8   5      816.60      838.56     35.00 o 
   2   8   5      113.09      130.45     19.35 o 
   3   8   5      418.50      425.50     51.31 o 
   4   8   5     1923.85     1788.98     56.01 o 
   5   8   5      307.89      404.06     43.73 o 
   6   8   5       40.68      111.38     67.25 o 
   7   8   5       19.14        3.57     50.94 o 
  -6   9   5      705.32      667.43    138.49 o 
  -5   9   5       33.09       29.47     40.43 o 
  -4   9   5      298.43      287.36     49.11 o 
  -3   9   5      389.27      423.47     34.08 o 
  -2   9   5     2362.10     2352.01     79.48 o 
  -1   9   5      391.45      452.33     31.10 o 
   0   9   5        2.35       13.70     31.97 o 
   1   9   5      407.01      353.36     27.98 o 
   2   9   5     2360.18     2345.88     60.48 o 
   3   9   5      374.98      387.00     36.78 o 
   4   9   5      328.63      314.47     33.34 o 
   5   9   5       52.48       20.34     36.25 o 
   6   9   5      765.69      945.11     63.55 o 
  -5  10   5      171.74      102.98     40.85 o 
  -4  10   5      838.66      736.16     54.75 o 
  -3  10   5        3.69        1.27     26.09 o 
  -2  10   5       52.64       40.48     24.61 o 
  -1  10   5      347.71      293.72     43.55 o 
   0  10   5     2083.61     2055.17     70.30 o 
   1  10   5      263.32      272.09     50.47 o 
   2  10   5       42.43       88.43     26.21 o 
   3  10   5        1.36       22.35     26.89 o 
   4  10   5      956.12     1006.97    100.20 o 
   5  10   5      198.00      205.49     43.25 o 
  -4  11   5      106.06      126.54     52.17 o 
  -3  11   5       46.76       27.67     35.31 o 
  -2  11   5     1671.65     1667.32     71.10 o 
  -1  11   5      130.10      110.77     34.10 o 
   0  11   5        0.69       11.30     32.17 o 
   1  11   5      131.08      139.21     44.74 o 
   2  11   5     1628.84     1537.43     83.50 o 
   3  11   5       50.50       61.94     30.70 o 
   4  11   5      127.30      158.97     42.20 o 
  -3  12   5        7.26      -40.30     46.77 o 
  -2  12   5       93.94       39.89     37.17 o 
  -1  12   5       46.82       50.28     37.24 o 
   0  12   5     1003.46      956.77     67.90 o 
   1  12   5       49.47       62.41     46.32 o 
   2  12   5       88.28      102.80     51.01 o 
   3  12   5        8.03       15.02     65.40 o 
   0   0   6     2790.97     2725.09     83.23 o 
   1   0   6     3162.00     3308.72     43.37 o 
   2   0   6      432.11      428.32     15.15 o 
   3   0   6    15384.36    16519.20    196.55 o 
   4   0   6     1460.52     1475.65     35.22 o 
   5   0   6     1204.81     1192.27     35.21 o 
   6   0   6      164.73      178.67     21.22 o 
   7   0   6      269.52      274.20     32.21 o 
   8   0   6      543.22      573.45     43.46 o 
   9   0   6      175.35      219.12     71.10 o 
  -9   1   6      570.53      674.75     87.63 o 
  -8   1   6       23.20       -3.81     31.45 o 
  -7   1   6      431.00      369.25     40.83 o 
  -6   1   6      392.93      389.45     32.07 o 
  -5   1   6      893.23      944.53     40.21 o 
  -4   1   6     2126.60     2197.50     76.47 o 
  -3   1   6     4564.43     4594.74     86.23 o 
  -2   1   6     4049.03     4101.64     75.26 o 
  -1   1   6     3456.46     3447.75     51.59 o 
   0   1   6    16233.74    17087.12    220.00 o 
   1   1   6     3440.37     3629.71     62.59 o 
   2   1   6     4556.65     4619.77     68.67 o 
   3   1   6     5321.01     5583.66     84.10 o 
   4   1   6     2218.23     2306.67     85.87 o 
   5   1   6     1119.79     1042.95     39.70 o 
   6   1   6      431.66      369.01     30.26 o 
   7   1   6      624.23      695.35     48.99 o 
   8   1   6       12.21       39.00     39.20 o 
   9   1   6      545.95      590.54     63.40 o 
  -9   2   6      356.36      409.28     85.90 o 
  -8   2   6       93.27       63.37     41.86 o 
  -7   2   6      920.11      862.62     47.44 o 
  -6   2   6      526.12      576.26     29.91 o 
  -5   2   6     1676.24     1536.31     41.16 o 
  -4   2   6     2348.90     2521.80     51.00 o 
  -3   2   6     4655.85     4656.73     74.56 o 
  -2   2   6     1701.13     1782.11     35.26 o 
  -1   2   6     7337.63     7598.32    123.34 o 
   0   2   6    10045.23    10572.72    125.38 o 
   1   2   6     8412.75     8845.94    169.00 o 
   2   2   6     1926.52     1985.78     37.25 o 
   3   2   6     3936.83     3905.00     64.05 o 
   4   2   6     2519.80     2601.01     51.25 o 
   5   2   6     1969.51     1950.90     46.23 o 
   6   2   6      570.70      511.04     42.77 o 
   7   2   6     1062.87     1191.34     53.89 o 
   8   2   6      123.49      102.13     34.76 o 
   9   2   6      398.27      441.00     60.08 o 
  -9   3   6      494.94      474.82     64.27 o 
  -8   3   6      194.07      202.25     36.33 o 
  -7   3   6      221.36      217.89     50.36 o 
  -6   3   6      174.22      190.34     28.74 o 
  -5   3   6      665.18      648.63     28.22 o 
  -4   3   6      465.60      468.14     22.20 o 
  -3   3   6     4689.32     4813.57     86.76 o 
  -2   3   6     1722.26     1675.87     45.56 o 
  -1   3   6     4882.78     4995.21     92.50 o 
   0   3   6     9545.62     9562.13    130.24 o 
   1   3   6     4867.13     4849.19     83.98 o 
   2   3   6     1474.53     1454.13     57.06 o 
   3   3   6     4083.51     4170.35     63.54 o 
   4   3   6      346.72      364.22     22.49 o 
   5   3   6      811.10      814.18     35.24 o 
   6   3   6      238.36      247.31     38.20 o 
   7   3   6       92.51      132.91     32.82 o 
   8   3   6      180.69      227.54     39.75 o 
   9   3   6      421.01      472.25     64.59 o 
  -9   4   6      272.59      229.27     57.08 o 
  -8   4   6      430.76      424.42     60.17 o 
  -7   4   6      256.06      310.22     48.04 o 
  -6   4   6      240.53      225.77     30.61 o 
  -5   4   6      535.65      502.35     34.63 o 
  -4   4   6     1872.77     1812.49     42.04 o 
  -3   4   6     2218.16     2140.35     42.62 o 
  -2   4   6     2837.36     2992.14     45.91 o 
  -1   4   6      167.63      127.94     15.60 o 
   0   4   6     7192.56     7679.46    109.95 o 
   1   4   6      239.79      232.84     18.26 o 
   2   4   6     2888.19     3026.11     51.47 o 
   3   4   6     2016.40     1975.32     44.02 o 
   4   4   6     1883.15     1858.58     44.68 o 
   5   4   6      443.58      450.18     41.05 o 
   6   4   6      323.18      287.38     41.14 o 
   7   4   6      308.63      304.63     38.78 o 
   8   4   6      443.54      547.79    114.19 o 
   9   4   6      209.99      211.01     58.40 o 
  -8   5   6      273.12      327.64     57.51 o 
  -7   5   6      706.48      638.92     63.14 o 
  -6   5   6      256.08      251.98     43.94 o 
  -5   5   6     1331.83     1321.69     52.31 o 
  -4   5   6      894.21      854.20     52.72 o 
  -3   5   6     1640.73     1688.84     39.93 o 
  -2   5   6      499.90      447.80     15.73 o 
  -1   5   6     1604.11     1485.79     34.97 o 
   0   5   6     1517.42     1441.74     34.60 o 
   1   5   6     1934.48     1787.58     42.61 o 
   2   5   6      559.75      566.86     24.80 o 
   3   5   6     1504.28     1630.39     85.67 o 
   4   5   6      982.91      948.57    117.66 o 
   5   5   6     1252.82     1291.80     65.46 o 
   6   5   6      245.90      207.48     33.98 o 
   7   5   6      670.26      750.84     56.14 o 
   8   5   6      390.23      375.05     63.92 o 
  -8   6   6      175.59      235.07     54.89 o 
  -7   6   6      382.32      644.00    236.09 o 
  -6   6   6      741.73      759.74     46.39 o 
  -5   6   6      543.24      474.54     49.01 o 
  -4   6   6     2133.38     1930.60     62.43 o 
  -3   6   6     1691.22     1616.02    102.94 o 
  -2   6   6     1431.19     1419.27     36.29 o 
  -1   6   6     2029.48     1894.18     38.95 o 
   0   6   6     2262.57     2212.30     47.06 o 
   1   6   6     1851.11     1735.68     40.89 o 
   2   6   6     1611.02     1628.90     39.70 o 
   3   6   6     1848.89     1894.67     55.73 o 
   4   6   6     1932.72     1834.59     73.82 o 
   5   6   6      589.23      562.21     43.03 o 
   6   6   6      697.25      705.56     49.27 o 
   7   6   6      321.10      343.51     44.46 o 
   8   6   6      228.47      110.02     62.76 o 
  -8   7   6      205.04      178.33     55.67 o 
  -7   7   6       64.58       78.58     46.87 o 
  -6   7   6       78.68       38.59     39.94 o 
  -5   7   6      886.22      741.01    101.48 o 
  -4   7   6     1829.49     1669.56     60.23 o 
  -3   7   6      233.43      269.15     30.54 o 
  -2   7   6      218.29      175.58     25.05 o 
  -1   7   6      585.99      606.95     25.85 o 
   0   7   6     2171.95     2107.99     48.47 o 
   1   7   6      539.07      574.74     26.32 o 
   2   7   6      365.78      427.48     24.67 o 
   3   7   6      220.95      224.65     28.32 o 
   4   7   6     1708.63     1572.18     50.38 o 
   5   7   6      921.61      935.05     53.49 o 
   6   7   6       88.05       70.70     35.38 o 
   7   7   6       98.74      173.59     43.06 o 
   8   7   6      193.59      145.27     45.91 o 
  -7   8   6      754.05      657.71     70.71 o 
  -6   8   6     1231.70     1166.39    114.91 o 
  -5   8   6      549.55      495.75     42.83 o 
  -4   8   6      226.97      191.19     31.84 o 
  -3   8   6      367.42      410.98     46.16 o 
  -2   8   6     3417.47     3278.51     72.35 o 
  -1   8   6      573.97      569.61     36.47 o 
   0   8   6      742.40      769.96     27.83 o 
   1   8   6      800.73      802.87     41.86 o 
   2   8   6     3175.08     3164.93     59.68 o 
   3   8   6      327.93      342.77     32.16 o 
   4   8   6      212.23      225.17     30.47 o 
   5   8   6      684.58      748.96     64.59 o 
   6   8   6     1148.19     1132.48    116.78 o 
   7   8   6      792.20      838.30     80.28 o 
  -6   9   6        3.56       -4.06     44.01 o 
  -5   9   6       87.57       31.49     41.14 o 
  -4   9   6     2219.04     2189.48     75.64 o 
  -3   9   6       89.43      132.77     27.48 o 
  -2   9   6      267.22      257.90     28.43 o 
  -1   9   6       70.79       89.99     23.63 o 
   0   9   6     1346.08     1341.66     69.18 o 
   1   9   6      100.94       95.98     23.26 o 
   2   9   6      306.51      288.64     29.43 o 
   3   9   6      174.78      198.42     29.12 o 
   4   9   6     2380.97     2425.37     95.00 o 
   5   9   6       93.89      125.01     39.56 o 
   6   9   6        2.49      -22.63     37.29 o 
  -5  10   6       36.73       31.08     46.40 o 
  -4  10   6      132.80      130.24     39.63 o 
  -3  10   6      285.86      317.05     34.32 o 
  -2  10   6      874.17      967.53     45.40 o 
  -1  10   6      132.52      138.66     33.39 o 
   0  10   6       34.17       34.41     29.10 o 
   1  10   6       78.97      107.00     41.09 o 
   2  10   6      850.12      927.01     62.42 o 
   3  10   6      325.34      358.14     41.29 o 
   4  10   6      102.92       96.53     36.90 o 
   5  10   6       50.10       85.66     40.05 o 
  -4  11   6     1255.00     1212.66     68.15 o 
  -3  11   6        0.78       15.69     35.45 o 
  -2  11   6      154.88      160.47     36.79 o 
  -1  11   6      284.48      275.21     48.12 o 
   0  11   6     1466.28     1451.61     65.85 o 
   1  11   6      318.44      391.68     54.97 o 
   2  11   6      173.92      167.38     46.63 o 
   3  11   6       15.84       15.81     29.43 o 
   4  11   6     1235.91     1238.29     81.91 o 
  -3  12   6      108.19      149.83     70.36 o 
  -2  12   6     1010.39     1129.91     64.84 o 
  -1  12   6       43.45       55.05     39.13 o 
   0  12   6       58.69       13.80     34.14 o 
   1  12   6       10.83       60.68     46.64 o 
   2  12   6      979.97     1018.04    116.69 o 
   3  12   6      119.23       99.72     71.58 o 
   1   0   7     4734.74     5059.06     63.75 o 
   2   0   7     3152.39     3041.97     48.79 o 
   3   0   7     3373.48     3503.03     57.93 o 
   4   0   7      925.75      983.51     36.99 o 
   5   0   7     1714.45     1722.73     42.64 o 
   6   0   7     8040.31     7217.09    116.77 o 
   7   0   7      639.82      664.29     40.10 o 
   8   0   7       15.18       15.93     24.34 o 
   9   0   7      419.05      428.55     82.90 o 
  -9   1   7       23.86       27.72     59.23 o 
  -8   1   7     1295.80     1358.34     59.53 o 
  -7   1   7      939.23     1052.40     60.66 o 
  -6   1   7       80.01       39.25     20.82 o 
  -5   1   7      480.27      498.63     31.87 o 
  -4   1   7     2279.11     2053.12     53.75 o 
  -3   1   7     9095.43     9701.02    160.56 o 
  -2   1   7      728.03      795.74     30.57 o 
  -1   1   7     2008.18     2013.01     31.05 o 
   0   1   7       46.65       54.65     11.91 o 
   1   1   7     1738.41     1828.29     37.82 o 
   2   1   7      645.01      713.06     26.69 o 
   3   1   7     9295.17     9691.74    135.54 o 
   4   1   7     2335.60     2240.25     46.24 o 
   5   1   7      281.85      306.51     21.10 o 
   6   1   7       60.38       76.29     19.27 o 
   7   1   7     1033.51     1062.49     41.77 o 
   8   1   7     1344.57     1432.71     97.07 o 
   9   1   7        7.90      -49.00     39.51 o 
  -9   2   7      250.37      401.20     80.56 o 
  -8   2   7        1.06       -8.06     33.19 o 
  -7   2   7     1323.23     1256.87     79.57 o 
  -6   2   7     2751.20     2773.14     63.04 o 
  -5   2   7     1252.74     1231.81     37.20 o 
  -4   2   7      708.80      689.83     26.62 o 
  -3   2   7     3781.05     4006.49     67.49 o 
  -2   2   7     4205.28     4333.87     68.52 o 
  -1   2   7     3012.81     3111.83     60.13 o 
   0   2   7     1762.10     1984.52     44.53 o 
   1   2   7     3626.05     3715.03     56.01 o 
   2   2   7     4895.28     4614.44    404.37 o 
   3   2   7     3772.34     3801.52     73.52 o 
   4   2   7      604.33      663.16     29.61 o 
   5   2   7     1110.12     1043.91     34.60 o 
   6   2   7     2341.02     2122.76     60.04 o 
   7   2   7     1420.06     1447.58     84.16 o 
   8   2   7        4.20      -56.46     37.64 o 
   9   2   7      250.07      189.41     53.86 o 
  -9   3   7       21.67       53.51     47.24 o 
  -8   3   7      424.38      319.58     39.57 o 
  -7   3   7      451.22      479.94     50.29 o 
  -6   3   7      296.63      305.35     32.03 o 
  -5   3   7      950.15     1009.13     38.28 o 
  -4   3   7     2800.74     2690.59     53.59 o 
  -3   3   7     1359.18     1253.44     31.69 o 
  -2   3   7      136.30      138.92     17.71 o 
  -1   3   7     4331.23     4469.12     69.79 o 
   0   3   7    11821.50    12210.68    163.78 o 
   1   3   7     4278.35     4438.50     82.09 o 
   2   3   7       52.04       35.27     12.42 o 
   3   3   7     1229.11     1079.74     45.17 o 
   4   3   7     2779.79     2799.23     62.47 o 
   5   3   7      633.64      631.39     49.48 o 
   6   3   7      385.62      407.05     42.82 o 
   7   3   7      537.80      648.35     53.27 o 
   8   3   7      500.24      554.81     47.93 o 
   9   3   7       21.26      -57.65     44.80 o 
  -9   4   7      373.00      382.18     64.67 o 
  -8   4   7      180.94      161.41     50.78 o 
  -7   4   7      591.65      598.31     44.33 o 
  -6   4   7     1895.83     1888.87     64.82 o 
  -5   4   7     1684.32     1627.63     56.33 o 
  -4   4   7     1477.37     1479.09     36.99 o 
  -3   4   7     1570.68     1583.09     54.14 o 
  -2   4   7     2920.02     3040.58     48.83 o 
  -1   4   7     3526.27     3724.22     62.26 o 
   0   4   7     6120.27     6405.56     85.17 o 
   1   4   7     3593.15     3783.32     72.75 o 
   2   4   7     3353.07     3463.37     64.37 o 
   3   4   7     1487.99     1421.59     34.10 o 
   4   4   7     1622.88     1676.32     64.43 o 
   5   4   7     1362.27     1321.62     60.72 o 
   6   4   7     2013.79     2020.18     80.10 o 
   7   4   7      511.58      504.13     44.93 o 
   8   4   7      201.96      210.23     40.88 o 
   9   4   7      307.05      262.08    119.72 o 
  -8   5   7       88.34       88.15     48.20 o 
  -7   5   7      311.54      295.22     50.29 o 
  -6   5   7     1032.44      909.03     64.41 o 
  -5   5   7     1378.82     1348.99     53.43 o 
  -4   5   7      795.58      766.92     39.84 o 
  -3   5   7      976.56      937.01     38.57 o 
  -2   5   7     1185.22     1192.89     26.51 o 
  -1   5   7     1169.50     1137.22     31.14 o 
   0   5   7     5337.75     5646.53    101.77 o 
   1   5   7     1350.27     1381.35     47.60 o 
   2   5   7     1324.83     1401.11     33.39 o 
   3   5   7      798.42      862.46     26.00 o 
   4   5   7      877.23      904.01    102.04 o 
   5   5   7     1387.99     1346.85     67.24 o 
   6   5   7     1194.60     1160.65     86.83 o 
   7   5   7      275.34      288.00     41.52 o 
   8   5   7      120.16       75.96     40.31 o 
  -8   6   7       75.73       34.17     48.03 o 
  -7   6   7       19.24       17.89     61.23 o 
  -6   6   7      694.39      591.38     75.16 o 
  -5   6   7      548.40      521.74     39.98 o 
  -4   6   7      404.23      403.29     34.42 o 
  -3   6   7     1905.80     1780.16     85.99 o 
  -2   6   7     1605.28     1696.48     41.79 o 
  -1   6   7     2462.35     2335.71     48.78 o 
   0   6   7     2314.14     2268.27     48.36 o 
   1   6   7     2476.17     2451.72     50.60 o 
   2   6   7     1557.60     1574.44     54.74 o 
   3   6   7     1919.92     1854.29     74.44 o 
   4   6   7      454.48      461.96     66.30 o 
   5   6   7      477.34      507.69     50.03 o 
   6   6   7      732.42      744.44     50.38 o 
   7   6   7       48.34       76.75     59.13 o 
   8   6   7       40.97       49.78     40.56 o 
  -7   7   7      220.38      236.36     72.51 o 
  -6   7   7      414.05      436.07     56.47 o 
  -5   7   7      363.24      401.24     61.06 o 
  -4   7   7      752.17      695.25     50.26 o 
  -3   7   7     1265.20     1170.98     49.77 o 
  -2   7   7      723.18      698.92     64.19 o 
  -1   7   7      118.35      130.26     17.89 o 
   0   7   7     4283.59     4335.54     77.20 o 
   1   7   7       86.63       83.41     18.25 o 
   2   7   7      485.66      517.99     34.67 o 
   3   7   7     1171.13     1113.66     46.25 o 
   4   7   7      539.52      506.58     37.67 o 
   5   7   7      484.35      482.35     43.00 o 
   6   7   7      512.88      641.82     50.89 o 
   7   7   7      311.61      346.57     53.88 o 
  -7   8   7      237.27      229.85     56.40 o 
  -6   8   7      364.84      311.40     54.28 o 
  -5   8   7       93.94       30.07     32.40 o 
  -4   8   7     1237.64     1201.19     55.83 o 
  -3   8   7      388.59      421.76     36.96 o 
  -2   8   7     2687.44     2569.99     63.72 o 
  -1   8   7      759.86      719.92     50.83 o 
   0   8   7     1500.98     1482.68     34.78 o 
   1   8   7      770.92      748.16     33.63 o 
   2   8   7     2885.30     2933.71     72.38 o 
   3   8   7      516.31      513.21     33.32 o 
   4   8   7     1341.46     1322.45     49.30 o 
   5   8   7      127.98      123.39     59.97 o 
   6   8   7      400.51      419.48     48.58 o 
   7   8   7      210.17      179.97     46.69 o 
  -6   9   7      462.32      473.95     63.59 o 
  -5   9   7      299.10      355.77     82.92 o 
  -4   9   7      356.50      347.19     39.27 o 
  -3   9   7      434.10      413.77     34.94 o 
  -2   9   7      750.57      838.42     40.82 o 
  -1   9   7      787.22      793.45     37.68 o 
   0   9   7      100.45      125.79     33.27 o 
   1   9   7      847.96      856.25     37.56 o 
   2   9   7      922.85      999.88     42.24 o 
   3   9   7      553.11      554.09     36.89 o 
   4   9   7      234.77      269.06     39.61 o 
   5   9   7      281.61      392.47     46.35 o 
   6   9   7      500.82      625.26     76.68 o 
  -5  10   7      222.30      258.02     54.83 o 
  -4  10   7      184.59      237.50     43.05 o 
  -3  10   7      476.99      517.30     39.14 o 
  -2  10   7      202.47      212.40     30.67 o 
  -1  10   7      474.63      467.91     49.37 o 
   0  10   7      828.63      779.68    124.28 o 
   1  10   7      405.11      469.64     52.25 o 
   2  10   7      177.12      183.23     29.55 o 
   3  10   7      462.24      510.14     38.04 o 
   4  10   7      291.00      360.63     47.76 o 
   5  10   7      166.21      185.31     43.25 o 
  -4  11   7       26.80       23.04     39.45 o 
  -3  11   7      377.03      388.55     39.70 o 
  -2  11   7      823.50      821.31     54.33 o 
  -1  11   7      400.18      413.41     69.28 o 
   0  11   7        6.67      -20.64     41.31 o 
   1  11   7      391.88      367.61     53.13 o 
   2  11   7      834.42      885.85     67.02 o 
   3  11   7      395.84      472.58     56.57 o 
   4  11   7       13.05       30.76     37.65 o 
  -3  12   7      223.23      257.63     60.91 o 
  -2  12   7       34.22       32.99     41.20 o 
  -1  12   7      629.24      715.26    131.99 o 
   0  12   7      491.73      527.27     63.01 o 
   1  12   7      575.46      592.65     52.56 o 
   2  12   7       27.50        5.80     53.59 o 
   3  12   7      264.29      277.94     80.26 o 
   0   0   8    29003.62    29887.95    763.70 o 
   1   0   8      239.65      263.95     10.47 o 
   2   0   8     2190.86     2378.93     50.59 o 
   3   0   8      736.10      925.10     39.36 o 
   4   0   8     1972.83     1692.78     40.60 o 
   5   0   8      358.49      342.69     21.87 o 
   6   0   8      192.73      181.55     26.20 o 
   7   0   8      212.34      247.58     30.50 o 
   8   0   8     1975.21     2011.74     61.26 o 
   9   0   8       29.76       75.02     57.76 o 
  -9   1   8       98.16      153.89     66.57 o 
  -8   1   8       40.08       69.28     29.99 o 
  -7   1   8      503.86      439.85     52.31 o 
  -6   1   8     1701.93     1838.87     60.95 o 
  -5   1   8      445.14      456.62     32.09 o 
  -4   1   8      148.74      178.03     24.99 o 
  -3   1   8     1852.91     1943.16     97.44 o 
  -2   1   8     5658.68     5494.61     72.14 o 
  -1   1   8      398.63      408.53     13.30 o 
   0   1   8      338.40      374.91     13.59 o 
   1   1   8      646.87      679.04     18.79 o 
   2   1   8     4635.42     4566.35     69.33 o 
   3   1   8     2274.27     2489.96     46.56 o 
   4   1   8      184.49      202.33     16.96 o 
   5   1   8      442.12      435.91     24.13 o 
   6   1   8     1445.23     1561.37     44.80 o 
   7   1   8      520.33      503.59     31.65 o 
   8   1   8       37.31       49.57     40.38 o 
   9   1   8       96.44      144.91     47.36 o 
  -9   2   8      158.81      143.96     69.96 o 
  -8   2   8      253.87      311.27     45.93 o 
  -7   2   8     1278.16     1127.25     60.90 o 
  -6   2   8      259.04      300.90     25.37 o 
  -5   2   8      544.13      602.20     42.96 o 
  -4   2   8     3099.92     2940.01     57.63 o 
  -3   2   8     4416.58     4677.40    102.91 o 
  -2   2   8       20.06       11.12     10.09 o 
  -1   2   8     4635.91     4982.41     73.43 o 
   0   2   8    11544.52    11715.86    139.83 o 
   1   2   8     4760.38     5059.97     73.37 o 
   2   2   8       14.56        6.20      6.65 o 
   3   2   8     4588.48     4828.78     89.11 o 
   4   2   8     3456.06     3214.18     69.95 o 
   5   2   8      680.50      678.44     55.28 o 
   6   2   8      206.79      232.10     27.71 o 
   7   2   8     1107.56     1129.84     89.89 o 
   8   2   8      235.88      225.37     71.67 o 
   9   2   8      130.65      107.38     49.14 o 
  -9   3   8      307.54      289.09     83.17 o 
  -8   3   8       15.20        0.45     39.19 o 
  -7   3   8       70.52       95.60     32.82 o 
  -6   3   8     3554.70     3539.55     89.93 o 
  -5   3   8      987.80      957.02     33.86 o 
  -4   3   8        8.74       -1.55     13.20 o 
  -3   3   8      947.35      921.47     37.11 o 
  -2   3   8     8743.30     8937.51    128.18 o 
  -1   3   8      699.50      663.78     22.72 o 
   0   3   8        8.35       11.13      9.10 o 
   1   3   8      460.55      451.44     20.30 o 
   2   3   8     8298.55     8321.20    118.24 o 
   3   3   8      912.34      986.14     36.31 o 
   4   3   8       23.18       25.41     13.84 o 
   5   3   8     1048.93     1082.05     67.54 o 
   6   3   8     3540.04     3649.50    108.12 o 
   7   3   8       47.69       23.43     33.43 o 
   8   3   8        8.48      -18.14     31.59 o 
   9   3   8      315.87      378.88     60.45 o 
  -9   4   8      457.11      420.62    122.88 o 
  -8   4   8     1194.05     1208.36     97.90 o 
  -7   4   8      635.30      649.10     50.55 o 
  -6   4   8      173.94      194.20     30.73 o 
  -5   4   8     1324.55     1317.24     52.01 o 
  -4   4   8     2750.09     2678.70     54.67 o 
  -3   4   8     1675.82     1665.80     38.18 o 
  -2   4   8       20.63       24.42     14.50 o 
  -1   4   8     1735.28     1764.93     38.06 o 
   0   4   8     6129.56     5953.45     89.47 o 
   1   4   8     2047.84     2112.16     51.78 o 
   2   4   8        9.38       -0.49      8.00 o 
   3   4   8     1707.68     1654.72     58.97 o 
   4   4   8     2833.34     2899.54     87.12 o 
   5   4   8     1396.42     1491.95     74.89 o 
   6   4   8      141.57      141.60     35.63 o 
   7   4   8      588.38      617.08     55.01 o 
   8   4   8     1145.22     1232.30     89.18 o 
   9   4   8      493.21      476.60     68.60 o 
  -8   5   8      164.81      100.00     46.24 o 
  -7   5   8      334.55      354.70     39.89 o 
  -6   5   8      830.35      906.34     48.65 o 
  -5   5   8      830.69      858.11     55.47 o 
  -4   5   8      642.35      653.21     38.81 o 
  -3   5   8      923.97      869.66     23.06 o 
  -2   5   8     3259.99     3248.68     51.62 o 
  -1   5   8     1999.08     1942.47     42.48 o 
   0   5   8      915.74     1012.92     32.37 o 
   1   5   8     2012.31     1960.69    108.70 o 
   2   5   8     3244.14     3143.94     56.63 o 
   3   5   8      735.69      680.57     32.23 o 
   4   5   8      720.13      657.01     45.68 o 
   5   5   8      811.02      875.13     54.15 o 
   6   5   8      857.84      822.77     90.12 o 
   7   5   8      270.64      292.94     40.92 o 
   8   5   8      152.71      127.29     41.29 o 
  -8   6   8      439.77      345.78     74.99 o 
  -7   6   8      251.90      271.49     51.97 o 
  -6   6   8       31.16       49.85     28.81 o 
  -5   6   8     1141.91     1057.30     51.38 o 
  -4   6   8     1010.11     1064.13     49.13 o 
  -3   6   8     1548.95     1573.57     55.88 o 
  -2   6   8      613.91      570.15     25.25 o 
  -1   6   8     3374.85     3307.40     62.12 o 
   0   6   8      573.76      525.39     21.93 o 
   1   6   8     3489.42     3598.65     77.68 o 
   2   6   8      693.43      634.17     33.01 o 
   3   6   8     1712.64     1793.93     54.01 o 
   4   6   8     1137.23     1104.36     66.52 o 
   5   6   8     1153.05     1164.57     66.88 o 
   6   6   8       31.48      -11.74     30.63 o 
   7   6   8      277.38      299.19     43.59 o 
   8   6   8      465.29      432.00     52.29 o 
  -7   7   8      537.74      508.44     62.50 o 
  -6   7   8      479.65      403.22     56.53 o 
  -5   7   8      484.77      483.58     41.53 o 
  -4   7   8      648.35      586.32     53.00 o 
  -3   7   8      832.05      817.75     43.30 o 
  -2   7   8     1586.08     1597.41     53.83 o 
  -1   7   8     2216.01     2142.72     45.46 o 
   0   7   8     1358.14     1334.18     35.82 o 
   1   7   8     2440.34     2428.75     63.66 o 
   2   7   8     1575.96     1536.95     52.15 o 
   3   7   8      621.78      674.68     37.33 o 
   4   7   8      582.39      596.74     37.94 o 
   5   7   8      516.72      563.04     57.65 o 
   6   7   8      545.31      588.36     49.96 o 
   7   7   8      504.79      617.62     54.07 o 
  -7   8   8      338.42      254.65     57.97 o 
  -6   8   8      201.85      266.37     54.16 o 
  -5   8   8     1019.45      987.14     55.38 o 
  -4   8   8      699.84      671.73     45.51 o 
  -3   8   8      508.88      501.93     40.23 o 
  -2   8   8      161.60      190.12     25.71 o 
  -1   8   8      641.06      643.87     33.57 o 
   0   8   8     1242.29     1183.84     35.57 o 
   1   8   8      956.71     1004.97     44.61 o 
   2   8   8      299.84      279.28     31.34 o 
   3   8   8      423.87      522.94     38.37 o 
   4   8   8      650.38      680.60     52.68 o 
   5   8   8      902.48      908.67     68.75 o 
   6   8   8      242.13      249.11     76.58 o 
   7   8   8      358.07      392.42     52.25 o 
  -6   9   8       51.77       58.77     47.95 o 
  -5   9   8      410.80      378.01     58.34 o 
  -4   9   8       34.65       44.68     31.95 o 
  -3   9   8      689.66      751.55     48.96 o 
  -2   9   8      225.23      228.56     47.10 o 
  -1   9   8     1407.29     1357.58     48.91 o 
   0   9   8      116.74      107.50     29.32 o 
   1   9   8     1175.49     1061.22     41.25 o 
   2   9   8      177.05      173.91     31.01 o 
   3   9   8      688.36      730.98     39.32 o 
   4   9   8      108.37       93.63     41.09 o 
   5   9   8      287.77      276.63     58.31 o 
   6   9   8       62.99       32.03     55.00 o 
  -5  10   8      555.58      486.35     80.14 o 
  -4  10   8      326.21      336.86     39.16 o 
  -3  10   8      718.31      681.92     43.39 o 
  -2  10   8      276.72      289.27     36.96 o 
  -1  10   8      444.04      434.16     40.34 o 
   0  10   8      260.29      272.54     36.73 o 
   1  10   8      487.89      526.61     53.54 o 
   2  10   8      274.32      301.28     37.72 o 
   3  10   8      538.39      622.31     49.24 o 
   4  10   8      343.67      329.76     45.42 o 
   5  10   8      523.00      583.54     56.16 o 
  -4  11   8       52.08       18.96     38.56 o 
  -3  11   8      264.40      275.44     38.03 o 
  -2  11   8       16.43       31.51     35.90 o 
  -1  11   8      559.56      530.89     47.13 o 
   0  11   8      304.09      305.25     39.99 o 
   1  11   8      667.33      735.60     63.74 o 
   2  11   8        8.15       30.70     40.61 o 
   3  11   8      226.69      218.74     75.89 o 
   4  11   8       60.93       67.43     39.65 o 
  -2  12   8      455.03      519.33     51.27 o 
  -1  12   8      540.38      541.93     52.16 o 
   0  12   8      128.22      102.26     39.20 o 
   1  12   8      560.06      577.77     65.02 o 
   2  12   8      369.14      446.95     88.21 o 
   1   0   9      738.42      785.00     24.05 o 
   2   0   9      991.55      773.15     20.88 o 
   3   0   9      154.25      175.45     13.37 o 
   4   0   9        7.59       -1.55     12.59 o 
   5   0   9      173.87      208.65     19.92 o 
   6   0   9     2666.30     2533.00     81.80 o 
   7   0   9        3.41       10.01     24.33 o 
   8   0   9        0.77        5.28     27.45 o 
   9   0   9       31.09       30.96     60.47 o 
  -9   1   9      227.46      224.63     47.38 o 
  -8   1   9     1441.64     1345.03    110.79 o 
  -7   1   9        3.52      -15.25     13.93 o 
  -6   1   9       27.61       37.64     17.23 o 
  -5   1   9       74.93       71.63     15.47 o 
  -4   1   9     8136.64     8165.75    145.87 o 
  -3   1   9     1513.63     1679.47     38.44 o 
  -2   1   9      146.03      168.04     10.08 o 
  -1   1   9      355.59      366.18     16.78 o 
   0   1   9    10693.34    10791.02    144.86 o 
   1   1   9      402.97      413.40     26.37 o 
   2   1   9      147.07      151.06     12.18 o 
   3   1   9     1595.64     1808.66     39.90 o 
   4   1   9     7542.19     7488.23    113.15 o 
   5   1   9       93.56       96.92     17.21 o 
   6   1   9       14.14       11.69     17.86 o 
   7   1   9        1.77       36.21     21.35 o 
   8   1   9     1419.07     1377.80    102.51 o 
   9   1   9      238.87      246.73     53.56 o 
  -9   2   9       94.59      141.15     46.52 o 
  -8   2   9      181.29      206.53     41.80 o 
  -7   2   9      188.49      217.86     33.54 o 
  -6   2   9      734.21      781.94     35.20 o 
  -5   2   9      130.56      132.63     19.28 o 
  -4   2   9       73.77       59.95     15.19 o 
  -3   2   9      727.23      704.69     25.90 o 
  -2   2   9     6107.64     6164.35     93.46 o 
  -1   2   9     4723.40     5031.64     74.78 o 
   0   2   9      789.07      838.40     21.41 o 
   1   2   9     4563.09     4794.64    142.34 o 
   2   2   9     5379.61     5417.06     79.28 o 
   3   2   9      654.01      644.49     23.70 o 
   4   2   9       64.15       57.09     14.39 o 
   5   2   9       85.72       58.43     17.07 o 
   6   2   9      677.44      711.27     40.23 o 
   7   2   9      160.70      196.99     37.93 o 
   8   2   9      159.42       97.27     61.58 o 
   9   2   9      124.63      217.34     78.21 o 
  -9   3   9      223.30      227.51     75.60 o 
  -8   3   9      887.63      915.92     55.20 o 
  -7   3   9       20.74      -15.31     27.32 o 
  -6   3   9      355.28      250.07     31.88 o 
  -5   3   9     2043.31     1982.35     49.43 o 
  -4   3   9     4124.63     4185.61     81.43 o 
  -3   3   9      547.67      538.63     23.14 o 
  -2   3   9      748.78      853.06     38.80 o 
  -1   3   9     9928.33    10689.48    149.00 o 
   0   3   9     2097.09     1713.72     43.11 o 
   1   3   9     9665.18    10264.21    141.34 o 
   2   3   9      715.91      761.42     23.17 o 
   3   3   9      758.62      760.45     33.97 o 
   4   3   9     4038.23     4178.78     73.55 o 
   5   3   9     1984.90     2002.73     55.31 o 
   6   3   9      342.65      308.30     38.93 o 
   7   3   9       37.97       59.18     35.13 o 
   8   3   9      905.20      926.31     71.28 o 
   9   3   9      152.02      209.12     95.48 o 
  -8   4   9      122.57      185.09     47.65 o 
  -7   4   9      498.47      472.89     42.37 o 
  -6   4   9     1724.50     1651.80     62.41 o 
  -5   4   9      385.18      367.97     33.80 o 
  -4   4   9      105.22       98.99     16.15 o 
  -3   4   9     1175.78     1206.64     33.22 o 
  -2   4   9     6983.73     6865.09     92.74 o 
  -1   4   9      841.88      871.82     27.15 o 
   0   4   9       24.88       10.41     11.04 o 
   1   4   9      621.93      587.12     25.57 o 
   2   4   9     6644.01     6577.68     95.35 o 
   3   4   9     1088.64     1029.35     35.09 o 
   4   4   9       84.94       69.84     26.82 o 
   5   4   9      239.31      246.13     35.98 o 
   6   4   9     1757.12     1682.18     73.42 o 
   7   4   9      485.10      529.16     52.29 o 
   8   4   9      100.34       57.87     45.58 o 
  -8   5   9      557.40      631.76    103.68 o 
  -7   5   9       92.43      129.12     49.50 o 
  -6   5   9      283.63      241.59     37.66 o 
  -5   5   9      961.91      900.50     46.93 o 
  -4   5   9     2135.53     2006.71     63.48 o 
  -3   5   9     1157.39     1101.63     27.83 o 
  -2   5   9      494.42      481.71     18.90 o 
  -1   5   9     3279.09     3269.02     59.87 o 
   0   5   9     2381.10     2121.18     41.99 o 
   1   5   9     3161.87     3237.07     68.47 o 
   2   5   9      510.63      513.00     38.06 o 
   3   5   9     1175.72     1063.80     39.00 o 
   4   5   9     2338.34     2296.99     80.62 o 
   5   5   9      777.96      832.63     53.94 o 
   6   5   9      291.95      328.81     45.51 o 
   7   5   9       81.79      121.15     42.46 o 
   8   5   9      614.53      627.12     54.91 o 
  -8   6   9      101.37       42.62     74.77 o 
  -7   6   9      193.00      130.51     47.10 o 
  -6   6   9     1205.07     1320.46     60.13 o 
  -5   6   9      851.57      803.28     46.64 o 
  -4   6   9      335.71      316.51     36.95 o 
  -3   6   9     2825.23     2834.91     75.86 o 
  -2   6   9     4743.53     4744.98     82.42 o 
  -1   6   9     1192.52     1112.13     46.96 o 
   0   6   9      302.06      335.22     19.55 o 
   1   6   9     1108.02     1098.36     57.49 o 
   2   6   9     4403.54     4434.86    122.21 o 
   3   6   9     2889.38     2879.16     89.19 o 
   4   6   9      387.46      416.15     32.46 o 
   5   6   9      800.40      690.36     53.74 o 
   6   6   9     1051.16      867.10     62.56 o 
   7   6   9      287.98      336.29     45.37 o 
   8   6   9      116.40      105.57     42.14 o 
  -7   7   9      202.56      113.19     48.56 o 
  -6   7   9       72.09       79.15     32.48 o 
  -5   7   9      525.15      547.54     44.30 o 
  -4   7   9      677.15      674.12     43.54 o 
  -3   7   9     1255.53     1244.64     83.15 o 
  -2   7   9      493.69      487.43     34.15 o 
  -1   7   9     1729.91     1732.66     41.33 o 
   0   7   9     3825.36     3715.22     63.68 o 
   1   7   9     1660.42     1632.48     52.43 o 
   2   7   9      436.50      434.01     34.52 o 
   3   7   9     1428.28     1430.72     79.74 o 
   4   7   9      660.91      729.49     54.05 o 
   5   7   9      534.57      581.96     55.21 o 
   6   7   9       71.41       34.57     36.57 o 
   7   7   9      161.43      195.29     43.74 o 
  -7   8   9      511.09      474.13     64.78 o 
  -6   8   9      250.00      226.57     61.11 o 
  -5   8   9      460.45      467.67     43.73 o 
  -4   8   9       10.00       11.63     27.03 o 
  -3   8   9      595.70      635.98    102.66 o 
  -2   8   9      921.89      919.17     46.53 o 
  -1   8   9     1220.26     1209.60     67.90 o 
   0   8   9       63.22       33.11     16.70 o 
   1   8   9     1216.40     1201.56     80.13 o 
   2   8   9      619.71      581.66     37.64 o 
   3   8   9      671.99      666.39     40.11 o 
   4   8   9        4.52       -8.01     35.89 o 
   5   8   9      451.46      468.83     50.57 o 
   6   8   9      178.86      114.62     69.81 o 
   7   8   9      617.89      575.64     58.67 o 
  -6   9   9       52.22       43.85     45.57 o 
  -5   9   9      824.69      797.56     53.90 o 
  -4   9   9      703.04      687.82     50.01 o 
  -3   9   9      531.68      468.58     38.79 o 
  -2   9   9      226.62      197.57     28.38 o 
  -1   9   9     1250.47     1270.95     47.10 o 
   0   9   9      116.78      108.70     23.52 o 
   1   9   9     1087.59     1136.23     43.20 o 
   2   9   9      245.11      277.62     29.25 o 
   3   9   9      468.93      509.12     59.34 o 
   4   9   9      812.36      850.19     55.64 o 
   5   9   9      816.69      893.55     59.62 o 
   6   9   9       43.29       75.24     42.37 o 
  -5  10   9     1386.73     1449.09     90.75 o 
  -4  10   9      166.55      109.40     49.45 o 
  -3  10   9     1946.80     2097.02     68.11 o 
  -2  10   9        1.71      -10.08     24.18 o 
  -1  10   9     1010.87      968.73     54.03 o 
   0  10   9        8.58      -21.08     26.61 o 
   1  10   9     1141.02     1238.80     71.00 o 
   2  10   9       17.45      -23.23     23.97 o 
   3  10   9     1991.79     2096.92     77.52 o 
   4  10   9      148.42      166.38     39.99 o 
   5  10   9     1328.72     1387.07     73.87 o 
  -4  11   9      164.23      197.21     50.94 o 
  -3  11   9      622.26      572.81     44.50 o 
  -2  11   9       51.34       78.79     56.19 o 
  -1  11   9      469.28      537.73     67.14 o 
   0  11   9       73.56       48.61     33.54 o 
   1  11   9      473.13      395.32     43.18 o 
   2  11   9       52.51      -71.32     48.22 o 
   3  11   9      670.23      684.03     66.85 o 
   4  11   9      183.20      107.27     41.31 o 
  -2  12   9       15.57       19.98     36.59 o 
  -1  12   9      196.32      211.96     63.39 o 
   0  12   9       44.94       54.41     37.36 o 
   1  12   9      232.22      197.93     42.11 o 
   2  12   9       14.57       32.85     68.50 o 
   0   0  10    10139.38    10214.34    279.12 o 
   1   0  10      227.15      247.10     17.00 o 
   2   0  10     1844.61     2131.15     34.02 o 
   3   0  10     1551.98     1595.33     34.58 o 
   4   0  10     7166.64     6972.52    106.37 o 
   5   0  10       30.41       36.63     17.80 o 
   6   0  10      455.63      451.60     32.94 o 
   7   0  10        5.76        9.55     23.35 o 
   8   0  10     1452.07     1426.97     60.12 o 
   9   0  10       49.09       13.99     60.54 o 
  -9   1  10      139.09      152.17     44.46 o 
  -8   1  10       36.59      140.92     40.46 o 
  -7   1  10      646.02      621.69     95.86 o 
  -6   1  10     3239.08     3155.79     99.82 o 
  -5   1  10      352.15      332.32     24.10 o 
  -4   1  10       47.10       54.41     15.01 o 
  -3   1  10     4131.63     4295.26     73.16 o 
  -2   1  10    11615.40    11780.82    143.82 o 
  -1   1  10     1075.99     1133.91     24.07 o 
   0   1  10      228.35      240.54     20.11 o 
   1   1  10     1041.80     1057.42     25.27 o 
   2   1  10    11329.85    11647.31    158.89 o 
   3   1  10     4239.03     4381.26     71.32 o 
   4   1  10       48.66       70.93     19.06 o 
   5   1  10      369.87      320.87     22.36 o 
   6   1  10     3533.93     3207.38     67.32 o 
   7   1  10      618.11      605.39     50.68 o 
   8   1  10       18.31       12.75     36.20 o 
   9   1  10      178.62      161.72     51.87 o 
  -9   2  10      211.23      314.30     99.88 o 
  -8   2  10      699.22      774.72     99.11 o 
  -7   2  10      479.88      468.10     40.45 o 
  -6   2  10      421.18      376.70     27.31 o 
  -5   2  10      246.75      265.24     25.29 o 
  -4   2  10     3875.55     3850.24     71.01 o 
  -3   2  10     1543.07     1480.79     37.11 o 
  -2   2  10      178.39      186.61     15.82 o 
  -1   2  10     5253.78     5612.81     82.97 o 
   0   2  10     3538.58     3261.53     52.54 o 
   1   2  10     5364.80     5821.12     84.05 o 
   2   2  10      197.72      177.30     37.40 o 
   3   2  10     1389.14     1390.14     42.17 o 
   4   2  10     3776.06     3717.45     67.24 o 
   5   2  10      341.59      341.38     23.39 o 
   6   2  10      484.99      443.80     28.64 o 
   7   2  10      547.75      525.76     47.98 o 
   8   2  10      609.57      666.00     82.95 o 
   9   2  10      262.47      339.18     66.44 o 
  -9   3  10       83.06       96.77     71.52 o 
  -8   3  10       58.94       51.19     34.20 o 
  -7   3  10      152.53      136.29     31.89 o 
  -6   3  10     2066.18     2001.90     67.58 o 
  -5   3  10     1054.03     1015.59     36.25 o 
  -4   3  10       38.25       34.53     15.09 o 
  -3   3  10     1978.21     1997.32     65.19 o 
  -2   3  10     7856.04     7880.68    117.07 o 
  -1   3  10     1091.67     1262.95     37.70 o 
   0   3  10      290.69      276.00     13.46 o 
   1   3  10     1482.62     1699.77     34.78 o 
   2   3  10     8683.89     8832.13    131.18 o 
   3   3  10     2157.05     2361.75     57.31 o 
   4   3  10       20.34       37.72     13.47 o 
   5   3  10     1011.34      948.63     40.82 o 
   7   3  10      218.19      190.84     63.18 o 
   8   3  10       83.98       17.06     59.76 o 
   9   3  10       68.89       87.33     76.21 o 
  -8   4  10      789.10      836.79     55.39 o 
  -7   4  10      104.71       77.66     31.22 o 
  -6   4  10      141.10      152.47     30.58 o 
  -5   4  10      233.96      180.35     36.14 o 
  -4   4  10     2665.06     2719.99     56.96 o 
  -3   4  10      292.38      272.78     18.76 o 
  -2   4  10       20.16       22.71     11.10 o 
  -1   4  10     1141.74     1143.20     31.51 o 
   0   4  10     5118.15     5014.20     99.67 o 
   1   4  10      993.98     1035.15     74.91 o 
   2   4  10       14.86        0.75     13.53 o 
   3   4  10      446.62      486.80     24.95 o 
   4   4  10     2802.91     2723.19     85.30 o 
   5   4  10      312.65      309.49     50.39 o 
   6   4  10      113.39      153.97     37.76 o 
   7   4  10       90.80       78.29     38.73 o 
   8   4  10      747.80      741.37     69.04 o 
  -8   5  10      145.90      147.16     51.92 o 
  -7   5  10      282.66      352.93     41.27 o 
  -6   5  10      601.01      597.96     44.28 o 
  -5   5  10      602.07      575.64     40.65 o 
  -4   5  10        3.46       -5.17     21.73 o 
  -3   5  10      500.02      525.64     25.80 o 
  -2   5  10     2157.28     2214.16     47.86 o 
  -1   5  10      940.32      913.57     30.25 o 
   0   5  10       26.34       44.96     15.81 o 
   1   5  10     1108.59     1066.39     52.50 o 
   2   5  10     2537.11     2559.40     81.37 o 
   3   5  10      508.37      551.47     39.60 o 
   4   5  10        9.73       13.65     41.92 o 
   5   5  10      777.80      708.64     51.96 o 
   6   5  10      738.73      858.32     87.60 o 
   7   5  10      312.88      298.09     49.13 o 
   8   5  10      152.70      170.28     53.52 o 
  -8   6  10       73.14       55.73     47.97 o 
  -7   6  10      240.84      291.89     40.57 o 
  -6   6  10      139.08       87.96     32.71 o 
  -5   6  10      356.61      346.21     37.06 o 
  -4   6  10     2040.72     1901.82     65.22 o 
  -3   6  10     1058.79     1082.37     64.62 o 
  -2   6  10     1022.10     1003.32     34.34 o 
  -1   6  10     1766.25     1719.22     43.20 o 
   0   6  10      655.75      671.08     30.94 o 
   1   6  10     1604.52     1520.09     51.74 o 
   2   6  10      894.61      908.90     38.59 o 
   3   6  10     1162.17     1118.06     43.92 o 
   4   6  10     2413.00     2445.15     87.85 o 
   5   6  10      328.15      276.53     42.07 o 
   6   6  10      167.77      108.71     93.73 o 
   7   6  10      207.22      212.15     40.80 o 
   8   6  10       96.32       60.31     40.34 o 
  -7   7  10      526.61      642.66     98.87 o 
  -6   7  10      532.62      533.32     78.96 o 
  -5   7  10      706.78      772.23     51.29 o 
  -4   7  10       89.56      115.36     29.95 o 
  -3   7  10     2080.58     1991.68    109.96 o 
  -2   7  10     6484.22     6366.16    127.52 o 
  -1   7  10     1865.00     1824.60     42.83 o 
   0   7  10        2.74       15.45     14.69 o 
   1   7  10     1986.11     1944.30     57.36 o 
   2   7  10     6432.83     5954.09    117.23 o 
   3   7  10     2232.44     2166.64     69.38 o 
   4   7  10       98.94       95.20     36.93 o 
   5   7  10      813.93      748.44     60.23 o 
   6   7  10      527.92      596.30     65.26 o 
   7   7  10      485.13      458.49     71.45 o 
  -7   8  10       71.08      100.45     78.36 o 
  -6   8  10      100.47       94.33     48.44 o 
  -5   8  10      812.60      779.47     52.58 o 
  -4   8  10      903.80      930.83     78.34 o 
  -3   8  10      631.06      704.10     45.52 o 
  -2   8  10       40.62       45.99     23.06 o 
  -1   8  10     1651.99     1579.10     49.83 o 
   0   8  10     1081.66     1086.62     39.36 o 
   1   8  10     1685.23     1672.74     56.65 o 
   2   8  10       13.88      -27.57     23.45 o 
   3   8  10      539.86      593.87     52.71 o 
   4   8  10     1067.22     1110.35     68.83 o 
   5   8  10      808.46      828.33     55.50 o 
   6   8  10       87.74       74.00     38.67 o 
   7   8  10       97.42       92.94     42.34 o 
  -6   9  10      151.31       70.44     48.62 o 
  -5   9  10      474.36      503.77     74.44 o 
  -4   9  10       38.18       75.72     33.22 o 
  -3   9  10     1040.80     1048.89    104.45 o 
  -2   9  10      377.49      358.37     41.32 o 
  -1   9  10      612.35      585.45     35.58 o 
   0   9  10        6.61       28.94     21.69 o 
   1   9  10      626.36      729.93     49.28 o 
   2   9  10      389.05      410.55     42.42 o 
   3   9  10      960.52     1034.70     64.02 o 
   4   9  10       42.88       43.94     34.31 o 
   5   9  10      462.19      545.05     58.67 o 
   6   9  10      158.33      259.87     48.51 o 
  -5  10  10       63.21       76.71     50.43 o 
  -4  10  10       15.74      -35.25     29.84 o 
  -3  10  10     1031.20     1034.71     53.90 o 
  -2  10  10      244.09      217.04     37.85 o 
  -1  10  10      630.35      620.53     46.29 o 
   0  10  10       78.79       89.75     32.47 o 
   1  10  10      636.16      648.66     46.84 o 
   2  10  10      272.00      257.80     31.10 o 
   3  10  10      995.38     1094.13     60.16 o 
   4  10  10       10.64       29.67     36.11 o 
   5  10  10      131.83      146.11     43.57 o 
  -4  11  10       48.07      102.00     42.73 o 
  -3  11  10      163.41      209.59     37.16 o 
  -2  11  10       24.59        4.97     34.22 o 
  -1  11  10      621.38      627.74     64.11 o 
   0  11  10       95.38       57.26     34.27 o 
   1  11  10      554.56      560.16     48.16 o 
   2  11  10       13.80      -40.26     56.98 o 
   3  11  10       75.53      111.91     71.19 o 
   4  11  10       24.50       18.01     39.10 o 
  -2  12  10       49.98       96.85     71.49 o 
  -1  12  10      309.59      390.36     47.65 o 
   0  12  10       29.21       39.89     37.56 o 
   1  12  10      432.14      539.83     64.97 o 
   2  12  10       65.82       97.80     77.98 o 
   1   0  11     5159.17     5263.24     91.87 o 
   2   0  11    13256.77    13556.52    162.39 o 
   3   0  11     1798.86     1825.46     37.71 o 
   4   0  11      514.10      526.00     22.66 o 
   5   0  11      621.90      642.65     27.67 o 
   6   0  11     2364.29     2330.65     67.48 o 
   7   0  11       24.81       34.86     26.27 o 
   8   0  11      180.36      239.66     36.05 o 
   9   0  11       97.43       82.81     77.27 o 
  -9   1  11      307.43      392.33     54.27 o 
  -8   1  11      996.57      984.46     67.18 o 
  -7   1  11      684.41      538.49    108.98 o 
  -6   1  11       66.16       61.84     22.56 o 
  -5   1  11     1007.00      889.55     35.27 o 
  -4   1  11     4432.37     4465.62     79.71 o 
  -3   1  11       43.04       38.65      9.27 o 
  -2   1  11      281.43      349.84     17.74 o 
  -1   1  11     2883.83     2934.38     45.21 o 
   0   1  11     3219.21     3034.39     95.37 o 
   1   1  11     2689.10     2798.06     56.67 o 
   2   1  11      321.11      383.24     19.87 o 
   3   1  11      149.69      152.51     14.40 o 
   4   1  11     4576.40     4628.03     80.60 o 
   5   1  11      902.94      889.50     32.53 o 
   6   1  11       39.52       47.49     18.96 o 
   7   1  11      748.79      779.78     44.80 o 
   8   1  11      877.59      932.46    104.09 o 
   9   1  11      222.45      223.41     54.57 o 
  -9   2  11      107.65      104.24     67.02 o 
  -8   2  11      309.14      396.01     51.94 o 
  -7   2  11      725.29      776.42     54.77 o 
  -6   2  11      990.62      931.27     59.44 o 
  -5   2  11     1141.65     1074.59     43.72 o 
  -4   2  11      230.59      212.73     20.24 o 
  -3   2  11      504.33      517.67     23.49 o 
  -2   2  11     3224.16     3081.43     87.97 o 
  -1   2  11     2853.76     2813.24     48.65 o 
   0   2  11      285.18      367.13     15.46 o 
   1   2  11     2709.09     2632.83     47.99 o 
   2   2  11     3633.77     3550.23     70.66 o 
   3   2  11      402.71      334.44     19.19 o 
   4   2  11      309.73      308.54     20.88 o 
   5   2  11     1117.19     1048.86     36.64 o 
   6   2  11     1358.98     1328.82     45.57 o 
   7   2  11      635.26      659.63     53.90 o 
   8   2  11      337.06      447.19     74.52 o 
   9   2  11      200.67      259.17     58.29 o 
  -9   3  11      170.96      147.16     72.60 o 
  -8   3  11     1217.53     1172.68     62.27 o 
  -7   3  11      505.61      473.71     64.07 o 
  -6   3  11       34.19       29.91     25.82 o 
  -5   3  11      907.90      916.31     35.55 o 
  -4   3  11     3916.33     3846.38     82.59 o 
  -3   3  11      331.27      373.52     21.09 o 
  -2   3  11      137.05      186.26     16.33 o 
  -1   3  11      808.21      846.23     30.39 o 
   0   3  11    17408.90    18336.61    242.47 o 
   1   3  11      621.32      631.08     30.85 o 
   2   3  11      223.14      289.85     15.68 o 
   3   3  11      197.76      220.25     40.35 o 
   4   3  11     4000.77     4116.03    199.40 o 
   5   3  11      959.36      949.44     36.42 o 
   6   3  11       10.43        3.83     28.48 o 
   7   3  11      449.52      540.49     50.95 o 
   8   3  11     1214.36     1221.66    107.42 o 
   9   3  11      215.50      322.83    124.76 o 
  -8   4  11       27.35       22.51     34.09 o 
  -7   4  11      764.87      737.95     63.13 o 
  -6   4  11      930.20      881.97     65.63 o 
  -5   4  11      945.70      984.58     76.52 o 
  -4   4  11      797.94      758.52     30.56 o 
  -3   4  11      616.32      604.31     49.52 o 
  -2   4  11     2969.20     2927.40     50.34 o 
  -1   4  11     4311.53     4461.40     75.04 o 
   0   4  11     2069.27     2226.34     45.79 o 
   1   4  11     4189.99     4401.90     83.21 o 
   2   4  11     3131.30     3062.97     63.23 o 
   3   4  11      627.31      645.51     28.37 o 
   4   4  11      764.94      670.59     43.97 o 
   5   4  11     1110.40     1151.52     58.97 o 
   6   4  11      992.78      977.25     70.67 o 
   7   4  11      855.86      931.10     62.86 o 
   8   4  11       28.78       84.30     64.42 o 
  -8   5  11      711.52      633.70     68.75 o 
  -7   5  11      257.23      260.98     39.66 o 
  -6   5  11      494.65      520.99     43.42 o 
  -5   5  11     1098.41     1051.58     57.05 o 
  -4   5  11     4164.12     4168.45     97.97 o 
  -3   5  11      964.43      932.02     32.41 o 
  -2   5  11     2774.10     2791.43     53.52 o 
  -1   5  11     1093.68      965.14     31.08 o 
   0   5  11     4780.68     4682.21     70.97 o 
   1   5  11     1086.96     1092.50     38.55 o 
   2   5  11     2681.91     2708.95     62.50 o 
   3   5  11      601.23      651.18     31.24 o 
   4   5  11     3744.05     3802.57    109.32 o 
   5   5  11      914.81      833.73     55.20 o 
   6   5  11      401.21      469.05     84.47 o 
   7   5  11      233.87      272.16     54.54 o 
   8   5  11      654.96      651.20     71.97 o 
  -8   6  11      113.33      127.81     54.56 o 
  -7   6  11      498.77      516.06     48.59 o 
  -6   6  11      553.02      504.40     44.04 o 
  -5   6  11     1902.00     1653.59     65.19 o 
  -4   6  11      862.90      724.41     50.25 o 
  -3   6  11      579.58      607.25     35.26 o 
  -2   6  11     1038.16     1038.24     54.55 o 
  -1   6  11     1498.15     1473.75     40.67 o 
   0   6  11      654.56      693.63     32.71 o 
   1   6  11     1349.55     1397.22     73.03 o 
   2   6  11     1311.83     1296.05     44.70 o 
   3   6  11      524.23      563.77     32.64 o 
   4   6  11      599.41      534.32     46.53 o 
   5   6  11     1690.74     1533.71     75.15 o 
   6   6  11      477.14      493.60     53.94 o 
   7   6  11      489.35      490.83     59.34 o 
   8   6  11       94.36       61.43     67.22 o 
  -7   7  11      223.78      226.18     54.60 o 
  -6   7  11      239.47      264.29     44.94 o 
  -5   7  11      588.62      607.79     72.83 o 
  -4   7  11     1259.31     1108.75     53.70 o 
  -3   7  11     1198.78     1124.10     51.25 o 
  -2   7  11      889.41      907.27     34.81 o 
  -1   7  11      456.25      458.57     24.73 o 
   0   7  11     5082.14     4939.32     78.94 o 
   1   7  11      575.49      569.78     34.47 o 
   2   7  11      809.86      829.44     40.30 o 
   3   7  11     1362.14     1254.65     64.45 o 
   4   7  11     1080.66      980.21     75.37 o 
   5   7  11      453.16      506.35     52.77 o 
   6   7  11      184.10      182.85     46.65 o 
   7   7  11      211.30      239.77     45.39 o 
  -7   8  11      108.70       72.10     68.90 o 
  -6   8  11      118.33      162.12     39.70 o 
  -5   8  11      238.15      203.75     38.71 o 
  -4   8  11      613.47      622.95     49.08 o 
  -3   8  11      529.65      600.31     43.47 o 
  -2   8  11      226.19      265.50     32.27 o 
  -1   8  11       90.72      116.37     19.81 o 
   0   8  11      825.74      769.77     31.09 o 
   1   8  11      117.30       99.85     26.40 o 
   2   8  11      202.44      225.61     36.96 o 
   3   8  11      594.56      559.65     75.26 o 
   4   8  11      549.17      575.92     57.56 o 
   5   8  11      244.19      312.54     52.90 o 
   6   8  11       93.09      115.94     39.59 o 
   7   8  11      121.54       98.58     45.24 o 
  -6   9  11      218.06      122.82     53.21 o 
  -5   9  11      399.65      465.96     47.88 o 
  -4   9  11       68.34       84.92     33.56 o 
  -3   9  11      473.90      462.45     43.09 o 
  -2   9  11      769.03      785.31     41.81 o 
  -1   9  11      856.59      888.41     41.66 o 
   0   9  11       51.60       33.29     19.37 o 
   1   9  11      681.47      643.93     36.06 o 
   2   9  11      812.10      872.52     46.90 o 
   3   9  11      557.96      474.56     67.11 o 
   4   9  11       31.54       49.89     40.98 o 
   5   9  11      494.23      563.82     51.76 o 
   6   9  11      226.96      215.78     47.51 o 
  -5  10  11      250.42      310.86     58.76 o 
  -4  10  11      219.59      254.62     41.39 o 
  -3  10  11      302.69      307.59     37.01 o 
  -2  10  11      198.74      188.74     31.29 o 
  -1  10  11      371.29      413.98     54.84 o 
   0  10  11      574.53      512.58     57.80 o 
   1  10  11      453.23      431.73     40.80 o 
   2  10  11      236.30      289.65     38.98 o 
   3  10  11      311.26      295.74     40.50 o 
   4  10  11      169.28      175.01     41.68 o 
   5  10  11      286.41      326.07     84.43 o 
  -4  11  11      367.18      342.10     50.22 o 
  -3  11  11      391.44      426.12     42.88 o 
  -2  11  11      523.72      604.93     52.23 o 
  -1  11  11      524.78      571.14     48.92 o 
   0  11  11       50.65      -22.46     31.66 o 
   1  11  11      443.63      488.44     47.18 o 
   2  11  11      498.44      576.93     91.28 o 
   3  11  11      506.49      531.82    105.23 o 
   4  11  11      353.58      336.10     50.70 o 
  -2  12  11       31.91       17.00     37.60 o 
  -1  12  11      279.47      354.75     64.93 o 
   0  12  11      274.61      326.84     46.06 o 
   1  12  11      238.02      290.89     55.65 o 
   2  12  11       28.53       -1.43     45.61 o 
   0   0  12      524.58      549.34     39.85 o 
   1   0  12      480.54      468.93     21.69 o 
   2   0  12      486.40      531.31     16.03 o 
   3   0  12      192.03      171.56     14.52 o 
   4   0  12      334.24      298.81     18.55 o 
   5   0  12     1859.93     1832.17     45.64 o 
   6   0  12       58.38       50.53     33.39 o 
   7   0  12       77.16       47.33     27.35 o 
   8   0  12     1132.32     1139.33     56.61 o 
   9   0  12      413.63      522.49     86.37 o 
  -9   1  12       19.18        2.16     41.37 o 
  -8   1  12      109.52       64.48     39.57 o 
  -7   1  12      302.14      303.44     32.59 o 
  -6   1  12     2007.94     1987.81     62.73 o 
  -5   1  12      939.24      978.36     78.29 o 
  -4   1  12       24.15       14.28     15.70 o 
  -3   1  12      247.85      274.43     28.87 o 
  -2   1  12     1995.30     1919.37     35.17 o 
  -1   1  12     3826.29     3859.50     72.38 o 
   0   1  12      155.89      196.02     16.69 o 
   1   1  12     3327.79     3339.44     65.76 o 
   2   1  12     2115.72     2090.74     40.23 o 
   3   1  12      576.57      604.10     22.96 o 
   4   1  12       36.23       15.16     13.65 o 
   5   1  12      941.11      927.97     33.36 o 
   6   1  12     1920.77     1830.48     60.84 o 
   7   1  12      190.11      199.04     32.21 o 
   8   1  12      144.68      179.96     44.62 o 
   9   1  12       50.63       56.31     65.92 o 
  -9   2  12      315.99      310.14     54.02 o 
  -8   2  12      374.27      402.84     78.27 o 
  -7   2  12      752.31      828.50    103.35 o 
  -6   2  12       93.10      106.27     22.60 o 
  -5   2  12     1230.52     1175.00     54.47 o 
  -4   2  12     1114.15      973.66     50.92 o 
  -3   2  12     3991.02     4096.22     73.03 o 
  -2   2  12      566.38      561.74     41.14 o 
  -1   2  12     3721.58     3735.74     64.38 o 
   0   2  12     1313.76     1240.02     29.66 o 
   1   2  12     3852.64     3861.56     54.67 o 
   2   2  12      740.50      778.93     53.31 o 
   3   2  12     4057.60     4216.35     83.78 o 
   4   2  12      740.88      711.33     30.12 o 
   5   2  12     1264.19     1134.96     37.93 o 
   6   2  12       94.35       88.85     24.14 o 
   7   2  12      820.30      764.79     59.12 o 
   8   2  12      484.03      450.63     76.11 o 
   9   2  12      321.95      347.95     61.34 o 
  -8   3  12       67.27       98.99     35.38 o 
  -7   3  12      230.11      281.63     45.86 o 
  -6   3  12     1543.27     1567.68     60.77 o 
  -5   3  12     1719.24     1602.54     46.44 o 
  -4   3  12       84.10       90.11     21.80 o 
  -3   3  12     2951.04     2976.86     59.25 o 
  -2   3  12     3593.08     3760.02     67.44 o 
  -1   3  12     5850.75     5854.12     83.30 o 
   0   3  12     1678.78     1730.42     36.07 o 
   1   3  12     5513.59     5458.50     93.60 o 
   2   3  12     3751.62     3783.05     98.04 o 
   3   3  12     3402.35     3220.06    184.25 o 
   4   3  12       60.21       32.32     20.34 o 
   5   3  12     1740.95     1630.30     54.90 o 
   6   3  12     1333.34     1447.31     55.28 o 
   7   3  12      369.26      421.55     73.53 o 
   8   3  12       89.89       -6.47     58.98 o 
  -8   4  12       75.38       67.72     35.77 o 
  -7   4  12      325.33      348.51     40.69 o 
  -6   4  12      384.28      426.65     49.92 o 
  -5   4  12     1374.02     1437.31     56.88 o 
  -4   4  12      372.56      341.37     23.41 o 
  -3   4  12     2607.27     2649.01     82.26 o 
  -2   4  12     1533.39     1601.50     35.51 o 
  -1   4  12     1459.25     1398.89     36.75 o 
   0   4  12     1436.67     1571.44     37.69 o 
   1   4  12     1585.76     1609.70     37.45 o 
   2   4  12     1553.92     1565.66     41.07 o 
   3   4  12     3052.55     3073.85     57.43 o 
   4   4  12      304.33      345.19     58.86 o 
   5   4  12     1363.10     1484.56     66.44 o 
   6   4  12      350.35      300.44     38.19 o 
   7   4  12      478.17      448.78     75.81 o 
   8   4  12      127.06      143.58     69.93 o 
  -8   5  12      302.54      294.16     59.33 o 
  -7   5  12      255.02      283.59     39.97 o 
  -6   5  12      913.42      723.45     48.53 o 
  -5   5  12      370.01      317.73     35.87 o 
  -4   5  12     1933.55     1942.57     64.50 o 
  -3   5  12     1270.53     1263.61     33.20 o 
  -2   5  12      835.89      850.21     34.04 o 
  -1   5  12     2116.67     1977.06     45.58 o 
   0   5  12      367.81      362.05     19.72 o 
   1   5  12     2095.31     2007.36     45.63 o 
   2   5  12      588.95      605.00     49.03 o 
   3   5  12     1144.26     1178.03     43.77 o 
   4   5  12     1953.44     1919.30     74.85 o 
   5   5  12      515.80      491.05     55.45 o 
   6   5  12     1000.35      979.30     64.17 o 
   7   5  12      175.30      127.48     44.90 o 
   8   5  12      286.22      343.67     84.99 o 
  -8   6  12       60.22       67.23     51.58 o 
  -7   6  12      336.20      444.51     47.92 o 
  -6   6  12      705.63      762.65     52.38 o 
  -5   6  12      842.09      826.77     49.91 o 
  -4   6  12      802.08      887.86     48.10 o 
  -3   6  12     1108.27     1140.75     39.93 o 
  -2   6  12     2768.33     2733.43     58.99 o 
  -1   6  12     3385.88     3285.62     65.04 o 
   0   6  12     1104.50     1128.82     32.92 o 
   1   6  12     3442.29     3321.52     65.56 o 
   2   6  12     2647.16     2555.88     64.44 o 
   3   6  12      693.36      669.94     47.85 o 
   4   6  12      665.17      798.35     54.97 o 
   5   6  12     1032.16     1187.43     69.08 o 
   6   6  12      667.97      653.81     59.91 o 
   7   6  12      377.18      298.57     53.56 o 
   8   6  12       26.09       60.78     54.53 o 
  -7   7  12      260.74      253.03     55.93 o 
  -6   7  12      151.58       82.63     61.32 o 
  -5   7  12       61.03       65.10     31.42 o 
  -4   7  12      883.05     1017.22     53.89 o 
  -3   7  12      347.21      361.69     35.51 o 
  -2   7  12      621.44      565.09     45.11 o 
  -1   7  12      600.22      555.37     45.38 o 
   0   7  12     1127.26     1111.04     34.70 o 
   1   7  12      349.85      297.58     24.98 o 
   2   7  12      726.98      694.81     37.85 o 
   3   7  12      350.87      313.93     42.44 o 
   4   7  12      886.89      856.12     59.37 o 
   5   7  12       49.94       81.38     39.45 o 
   6   7  12      167.59      128.00     47.67 o 
   7   7  12      206.69      219.84     58.45 o 
  -6   8  12      445.01      442.11     48.22 o 
  -5   8  12      703.73      686.31     50.82 o 
  -4   8  12      223.41      308.54     39.88 o 
  -3   8  12      162.26      153.46     33.23 o 
  -2   8  12     1302.77     1402.81     55.60 o 
  -1   8  12      763.11      765.68     31.91 o 
   0   8  12      396.16      397.47     25.33 o 
   1   8  12      739.37      661.08     34.41 o 
   2   8  12     1339.07     1397.59     54.85 o 
   3   8  12      134.00      112.58     92.15 o 
   4   8  12      262.43      272.68     49.55 o 
   5   8  12      717.89      801.31    173.10 o 
   6   8  12      448.27      422.25     50.48 o 
  -6   9  12       73.71      116.02     52.91 o 
  -5   9  12      271.61      319.09     44.68 o 
  -4   9  12      761.03      756.28     54.05 o 
  -3   9  12      284.06      274.90     38.64 o 
  -2   9  12      207.37      260.73     31.63 o 
  -1   9  12      336.32      323.27     31.29 o 
   0   9  12     1127.61      994.27     36.76 o 
   1   9  12      318.65      333.89     30.87 o 
   2   9  12      259.36      227.58     44.31 o 
   3   9  12      182.32      258.42     47.52 o 
   4   9  12      632.54      665.17     86.93 o 
   5   9  12      289.42      255.92     45.05 o 
   6   9  12      100.80      111.47     44.94 o 
  -5  10  12      747.70      862.42    151.37 o 
  -4  10  12       90.22      125.50     38.28 o 
  -3  10  12      350.36      375.47     39.53 o 
  -2  10  12      856.70      883.15     46.44 o 
  -1  10  12      347.95      379.84     40.73 o 
   0  10  12        4.42        0.20     29.58 o 
   1  10  12      416.22      423.47     41.54 o 
   2  10  12      740.32      759.80     50.03 o 
   3  10  12      374.05      457.27     46.00 o 
   4  10  12       71.61       47.32     38.68 o 
   5  10  12      650.09      722.02     68.76 o 
  -4  11  12     1386.87     1388.87     64.62 o 
  -3  11  12      203.39      199.62     37.35 o 
  -2  11  12       85.34      138.36     52.21 o 
  -1  11  12      486.45      564.02     50.14 o 
   0  11  12      869.49      909.90     59.22 o 
   1  11  12      412.18      368.77    109.31 o 
   2  11  12       86.71       84.99     44.76 o 
   3  11  12      164.87      155.44     53.13 o 
   4  11  12     1430.78     1388.72     79.92 o 
  -1  12  12       74.08       94.34     40.99 o 
   0  12  12      146.48      126.88     40.90 o 
   1  12  12       50.40       46.30     47.70 o 
   1   0  13     5661.41     5602.68     99.70 o 
   2   0  13      515.61      514.00     22.10 o 
   3   0  13     5574.10     5664.54     77.32 o 
   4   0  13      231.90      218.46     17.39 o 
   5   0  13     2251.33     2163.39     62.39 o 
   6   0  13       45.03        4.15     21.96 o 
   7   0  13      619.02      653.01     43.32 o 
   8   0  13        4.56       45.68     30.37 o 
   9   0  13     1365.21     1953.25    139.84 o 
  -9   1  13      175.71      168.65     79.09 o 
  -8   1  13       67.89       59.99     39.69 o 
  -7   1  13      852.02      847.44     46.88 o 
  -6   1  13      121.28      130.42     35.52 o 
  -5   1  13      920.26      930.75     41.67 o 
  -4   1  13     1031.48     1020.09     40.84 o 
  -3   1  13     4627.78     4721.97     69.51 o 
  -2   1  13      477.07      500.53     20.59 o 
  -1   1  13     5732.50     5685.65    100.22 o 
   0   1  13      285.36      295.82     27.48 o 
   1   1  13     5902.13     5882.69    103.95 o 
   2   1  13      409.17      420.80     27.92 o 
   3   1  13     4399.14     4535.36     75.18 o 
   4   1  13     1296.74     1333.48     56.70 o 
   5   1  13      808.07      769.71     34.02 o 
   6   1  13      141.08      116.77     26.75 o 
   7   1  13      934.17      887.62     47.69 o 
   8   1  13       88.32       79.61     39.01 o 
   9   1  13      198.75      299.83     78.94 o 
  -9   2  13      615.53      618.78     65.41 o 
  -8   2  13       70.71      126.08     42.00 o 
  -7   2  13      823.26      804.73     61.92 o 
  -6   2  13       71.66       72.45     22.20 o 
  -5   2  13     2441.91     2430.48     59.31 o 
  -4   2  13      151.29      162.73     20.05 o 
  -3   2  13     2332.11     2211.23     86.46 o 
  -2   2  13      281.85      324.53     19.90 o 
  -1   2  13     5132.47     5155.34     80.49 o 
   0   2  13      150.36      203.65     13.92 o 
   1   2  13     4920.50     4987.74     79.13 o 
   2   2  13      169.46      204.27     15.87 o 
   3   2  13     2307.83     2278.37     55.71 o 
   4   2  13      133.23      129.92     18.66 o 
   5   2  13     2362.59     2294.45     54.54 o 
   6   2  13       44.73       37.18     25.25 o 
   7   2  13      855.01      890.20     63.01 o 
   8   2  13      110.11      197.99     65.53 o 
   9   2  13      472.08      435.06     84.08 o 
  -8   3  13       35.71       -6.77     39.61 o 
  -7   3  13      638.74      714.10     53.05 o 
  -6   3  13      225.73      160.81     32.01 o 
  -5   3  13      901.16      814.37     50.85 o 
  -4   3  13      532.56      499.89     27.19 o 
  -3   3  13     2568.89     2493.07     54.20 o 
  -2   3  13     1384.20     1447.48     58.62 o 
  -1   3  13      582.50      505.39     18.65 o 
   0   3  13     2368.95     2487.22     46.40 o 
   1   3  13      619.59      505.24     17.65 o 
   2   3  13     1279.77     1281.49     51.26 o 
   3   3  13     2700.44     2611.79     67.97 o 
   4   3  13      672.82      691.37     54.15 o 
   5   3  13     1038.76     1049.57     38.34 o 
   6   3  13      245.18      191.02     30.22 o 
   7   3  13      473.40      511.01     77.97 o 
   8   3  13       39.20       -6.82     62.77 o 
  -8   4  13      127.32      108.44     40.45 o 
  -7   4  13      552.34      668.15     90.96 o 
  -6   4  13      153.28      142.60     32.46 o 
  -5   4  13      207.24      317.05     34.39 o 
  -4   4  13     2348.78     2237.54     65.65 o 
  -3   4  13     2700.43     2753.82     58.59 o 
  -2   4  13      602.91      554.57     22.63 o 
  -1   4  13      350.18      310.25     20.55 o 
   0   4  13      487.63      455.44     24.75 o 
   1   4  13      303.62      307.23     19.92 o 
   2   4  13      505.85      493.06     21.59 o 
   3   4  13     3130.13     3111.13     74.16 o 
   4   4  13     2231.16     2158.94     76.59 o 
   5   4  13      294.20      333.38     60.34 o 
   6   4  13      173.89       88.33     39.21 o 
   7   4  13      579.09      654.33     85.59 o 
   8   4  13      107.53      117.38     69.57 o 
  -8   5  13       66.67       59.07     37.88 o 
  -7   5  13      551.88      571.91     48.88 o 
  -6   5  13      589.38      654.74     47.63 o 
  -5   5  13      797.72      722.30     46.07 o 
  -4   5  13       51.32       73.44     25.56 o 
  -3   5  13     3093.12     3053.12     55.72 o 
  -2   5  13      917.90      858.17     29.51 o 
  -1   5  13     2376.66     2301.12     50.87 o 
   0   5  13       31.39       33.78     14.20 o 
   1   5  13     2461.04     2409.20     51.04 o 
   2   5  13     1075.85     1039.70     37.54 o 
   3   5  13     3251.41     3175.17     96.37 o 
   4   5  13       75.38       98.76     35.21 o 
   5   5  13     1070.32     1052.90     61.19 o 
   6   5  13      602.13      588.20     54.90 o 
   7   5  13      589.46      634.27     93.66 o 
   8   5  13       66.86       -8.01     71.33 o 
  -7   6  13      430.35      418.31     68.79 o 
  -6   6  13      180.26      194.74     42.22 o 
  -5   6  13      362.45      434.19     55.38 o 
  -4   6  13      698.70      655.15     44.43 o 
  -3   6  13     2601.20     2362.24     64.61 o 
  -2   6  13      154.88      132.67     27.38 o 
  -1   6  13     2579.51     2590.71     56.97 o 
   0   6  13     2453.02     2289.28     47.39 o 
   1   6  13     2406.86     2396.52     54.30 o 
   2   6  13      100.96       53.34     21.25 o 
   3   6  13     2490.71     2288.20     82.59 o 
   4   6  13      891.16      916.95     57.37 o 
   5   6  13      352.85      406.68     49.87 o 
   6   6  13      136.54      158.33     43.53 o 
   7   6  13      391.99      412.55     56.82 o 
  -7   7  13      183.78      239.56     59.94 o 
  -6   7  13      528.76      573.30     54.81 o 
  -5   7  13      401.94      382.83     41.90 o 
  -4   7  13      166.30      154.46     34.75 o 
  -3   7  13      767.10      773.64     45.76 o 
  -2   7  13     1036.70     1001.64     38.62 o 
  -1   7  13       82.00       63.45     17.92 o 
   0   7  13      637.88      641.19     31.53 o 
   1   7  13      242.72      236.73     24.59 o 
   2   7  13     1189.33     1146.51     46.81 o 
   3   7  13      694.14      735.90     63.70 o 
   4   7  13      175.73      160.30     39.86 o 
   5   7  13      413.95      412.68     50.89 o 
   6   7  13      561.03      614.99     61.78 o 
   7   7  13      162.60      122.94     49.89 o 
  -6   8  13        9.77       -5.37     35.32 o 
  -5   8  13      259.94      210.88     38.90 o 
  -4   8  13     1562.08     1558.92     67.05 o 
  -3   8  13      727.75      666.73     45.98 o 
  -2   8  13       44.43       10.28     24.58 o 
  -1   8  13     1222.89     1167.56     38.53 o 
   0   8  13     2294.45     2255.86     92.76 o 
   1   8  13     1315.11     1420.09     46.88 o 
   2   8  13       47.93       45.18     34.59 o 
   3   8  13      659.55      666.40     56.23 o 
   4   8  13     1715.76     1779.67     86.67 o 
   5   8  13      277.87      321.79     51.86 o 
   6   8  13       15.97        8.94     47.20 o 
  -6   9  13      576.47      544.42     68.01 o 
  -5   9  13       42.74       49.70     37.05 o 
  -4   9  13       37.49       23.28     33.11 o 
  -3   9  13      358.43      361.97     40.25 o 
  -2   9  13     2435.73     2341.03     78.39 o 
  -1   9  13      167.89      175.18     28.12 o 
   0   9  13        2.49       -6.92     19.27 o 
   1   9  13      118.12      156.90     26.89 o 
   2   9  13     2499.42     2279.64    162.32 o 
   3   9  13      293.62      353.07     57.97 o 
   4   9  13       40.47       32.43     42.81 o 
   5   9  13       54.36       90.78     51.02 o 
   6   9  13      571.94      547.37     57.83 o 
  -5  10  13      435.67      415.32     51.92 o 
  -4  10  13     1125.49     1150.22     64.09 o 
  -3  10  13       83.01      125.98     33.56 o 
  -2  10  13       51.61       75.58     29.01 o 
  -1  10  13      331.79      335.83     38.69 o 
   0  10  13     2158.14     2166.73     75.21 o 
   1  10  13      347.11      310.41     55.77 o 
   2  10  13       50.45       81.95     42.28 o 
   3  10  13       63.96       58.56     43.10 o 
   4  10  13      987.08     1086.55     64.18 o 
   5  10  13      421.37      476.05     65.10 o 
  -3  11  13      146.07      125.91     35.69 o 
  -2  11  13      739.91      753.40     56.21 o 
  -1  11  13       69.78       60.46     35.49 o 
   0  11  13       16.85       20.93     33.37 o 
   1  11  13       62.68      -19.20     40.55 o 
   2  11  13      816.74      789.23     70.24 o 
   3  11  13      103.79      105.23     51.26 o 
  -1  12  13      119.97      119.73     42.01 o 
   0  12  13      588.54      489.80     87.71 o 
   1  12  13      135.25      131.31     51.83 o 
   0   0  14     1279.65     1380.62     66.45 o 
   1   0  14     2953.38     2836.49     60.86 o 
   2   0  14      199.36      196.56     18.23 o 
   3   0  14     4789.10     4662.82     66.59 o 
   4   0  14      113.17      136.93     15.70 o 
   5   0  14     3061.87     3039.61    102.95 o 
   6   0  14       13.76       32.98     24.15 o 
   7   0  14      824.50      864.65     48.62 o 
   8   0  14       43.20       69.33     42.32 o 
   9   0  14       22.40      -61.09     51.67 o 
  -9   1  14     1008.20     1059.57     78.65 o 
  -8   1  14       39.07      -13.68     36.96 o 
  -7   1  14      377.37      412.99     38.04 o 
  -6   1  14       84.88       49.84     24.64 o 
  -5   1  14     1339.98     1250.36     49.03 o 
  -4   1  14     1032.64      997.72     34.17 o 
  -3   1  14     4916.67     4986.51     81.24 o 
  -2   1  14     1595.24     1643.64     40.99 o 
  -1   1  14     1997.79     1824.90     45.10 o 
   0   1  14      390.01      477.37     23.93 o 
   1   1  14     2143.72     1862.22     46.78 o 
   2   1  14     1611.29     1635.54     35.83 o 
   3   1  14     4370.47     4605.39     77.02 o 
   4   1  14     1141.09     1103.68     33.68 o 
   5   1  14     1526.23     1443.42     52.61 o 
   6   1  14       99.75       78.82     25.87 o 
   7   1  14      258.27      287.73     34.65 o 
   8   1  14       50.38       88.45     40.86 o 
   9   1  14     1085.48     1081.72     77.68 o 
  -8   2  14       40.84       58.01     39.84 o 
  -7   2  14     1308.25     1209.21     72.40 o 
  -6   2  14      175.30      226.20     26.61 o 
  -5   2  14     1643.27     1594.29     48.25 o 
  -4   2  14        6.51       -2.95     14.74 o 
  -3   2  14     4678.76     4602.04    101.65 o 
  -2   2  14      138.02      142.54     11.73 o 
  -1   2  14     6434.41     6432.97     97.56 o 
   0   2  14       25.81       34.67     11.22 o 
   1   2  14     6832.47     6727.53    118.31 o 
   2   2  14      191.24      197.72     29.94 o 
   3   2  14     4609.18     4595.26     90.68 o 
   4   2  14       11.89       19.67     15.86 o 
   5   2  14     1698.45     1766.85     48.68 o 
   6   2  14      221.71      260.42     31.26 o 
   7   2  14     1350.52     1406.73    122.21 o 
   8   2  14       36.52       44.65     41.22 o 
  -8   3  14      110.88      121.18     44.76 o 
  -7   3  14      350.70      295.00     40.20 o 
  -6   3  14      109.28       96.99     42.96 o 
  -5   3  14     1646.67     1714.20     50.28 o 
  -4   3  14      149.95      127.34     20.26 o 
  -3   3  14     2415.61     2514.17     56.21 o 
  -2   3  14      205.98      231.94     21.73 o 
  -1   3  14     1534.50     1431.81     31.20 o 
   0   3  14     1909.79     2092.49     52.93 o 
   1   3  14     1490.14     1412.36     29.82 o 
   2   3  14      177.66      145.95     21.42 o 
   3   3  14     2412.84     2443.28     70.65 o 
   4   3  14      314.08      309.48     27.67 o 
   5   3  14     2080.78     2224.27     96.49 o 
   6   3  14      110.53       61.61     35.60 o 
   7   3  14      375.74      354.47     75.21 o 
   8   3  14       51.65        7.49     64.38 o 
  -8   4  14        3.69       -6.89     34.09 o 
  -7   4  14     1096.87     1110.05     76.07 o 
  -6   4  14      645.37      627.00     58.06 o 
  -5   4  14      828.68      833.09     48.06 o 
  -4   4  14     1143.63     1127.31     39.40 o 
  -3   4  14     3945.62     3935.04     89.33 o 
  -2   4  14     1655.66     1629.76     44.55 o 
  -1   4  14     3012.79     3001.79     59.35 o 
   0   4  14      127.60      125.15     18.11 o 
   1   4  14     3363.71     3494.89     56.41 o 
   2   4  14     1285.56     1327.42     33.33 o 
   3   4  14     3802.48     3616.09     82.09 o 
   4   4  14     1117.50     1096.10     58.83 o 
   5   4  14      958.07      968.04     56.87 o 
   6   4  14      653.46      777.12     55.14 o 
   7   4  14     1214.46     1209.08    106.14 o 
   8   4  14        7.66       22.25     69.89 o 
  -8   5  14      343.37      340.76     48.21 o 
  -7   5  14      453.16      445.67     46.65 o 
  -6   5  14       52.72       71.50     32.08 o 
  -5   5  14      767.20      752.73     47.68 o 
  -4   5  14     1435.65     1446.87     92.94 o 
  -3   5  14     2057.95     2118.84     45.94 o 
  -2   5  14       50.51       42.70     15.30 o 
  -1   5  14     1661.61     1613.07     42.74 o 
   0   5  14     2540.44     2479.72     59.89 o 
   1   5  14     1721.00     1699.51     42.29 o 
   2   5  14       51.08       47.65     23.39 o 
   3   5  14     2649.80     2513.74     84.06 o 
   4   5  14     1174.07     1114.64     60.04 o 
   5   5  14      664.13      695.04     52.74 o 
   6   5  14       45.93       46.06     37.57 o 
   7   5  14      478.31      608.08     89.27 o 
   8   5  14      294.05      333.70     85.97 o 
  -7   6  14      399.86      411.24     48.56 o 
  -6   6  14      667.40      681.53     87.88 o 
  -5   6  14      376.21      325.57     38.47 o 
  -4   6  14      207.82      189.69     32.71 o 
  -3   6  14     1701.37     1551.56     47.18 o 
  -2   6  14      675.21      660.87     26.63 o 
  -1   6  14     1533.81     1483.68     42.46 o 
   0   6  14       10.76       14.32     14.88 o 
   1   6  14     1589.00     1647.47     44.50 o 
   2   6  14      748.26      735.15     35.94 o 
   3   6  14     1597.54     1618.15     70.26 o 
   4   6  14      181.55      125.45     35.54 o 
   5   6  14      267.38      274.30     54.00 o 
   6   6  14      498.24      550.67     57.78 o 
   7   6  14      408.83      421.83     85.73 o 
  -7   7  14       27.29       66.07     38.92 o 
  -6   7  14       25.95       -7.53     35.75 o 
  -5   7  14      711.47      598.75     53.67 o 
  -4   7  14     1418.76     1353.88     61.26 o 
  -3   7  14       60.22       73.00     28.33 o 
  -2   7  14      101.16      100.53     21.74 o 
  -1   7  14      482.20      470.33     28.53 o 
   0   7  14     1532.58     1542.49     41.98 o 
   1   7  14      404.88      476.20     38.62 o 
   2   7  14      128.33      132.42     36.50 o 
   3   7  14      101.94      157.14     39.03 o 
   4   7  14     1417.87     1305.36     98.45 o 
   5   7  14      697.19      622.69     99.74 o 
   6   7  14       17.95      -27.40     41.63 o 
   7   7  14       31.15      138.83     51.51 o 
  -6   8  14      744.32      694.17     56.25 o 
  -5   8  14      165.38      166.80     39.16 o 
  -4   8  14      157.65      166.63     35.82 o 
  -3   8  14      931.55     1015.01     54.53 o 
  -2   8  14     1952.76     1863.32     65.46 o 
  -1   8  14      867.32      786.58     33.37 o 
   0   8  14       85.76       56.44     19.92 o 
   1   8  14      701.07      742.53     43.68 o 
   2   8  14     1907.97     1876.16     81.69 o 
   3   8  14     1000.20     1068.90     68.67 o 
   4   8  14      133.70       86.90     44.03 o 
   5   8  14       99.12       66.04     45.23 o 
   6   8  14      751.34      810.29     72.64 o 
  -5   9  14      115.81      170.94     40.51 o 
  -4   9  14     1298.55     1268.35     65.19 o 
  -3   9  14       40.59       68.45     32.70 o 
  -2   9  14      221.35      228.08     30.81 o 
  -1   9  14      289.50      360.87     44.17 o 
   0   9  14     1702.50     1852.09     50.08 o 
   1   9  14      299.30      340.11     37.47 o 
   2   9  14      256.33      307.05     38.00 o 
   3   9  14       62.52       94.68     42.65 o 
   4   9  14     1141.91     1145.75     76.63 o 
   5   9  14      153.88       74.49     51.02 o 
  -4  10  14       68.91       78.81     61.08 o 
  -3  10  14        9.86        7.67     33.32 o 
  -2  10  14      565.60      551.29     41.24 o 
  -1  10  14       40.14       27.99     26.27 o 
   0  10  14       27.27       46.67     31.94 o 
   1  10  14       50.61       30.96     37.40 o 
   2  10  14      392.19      469.32     74.16 o 
   3  10  14       24.20       -3.75     42.74 o 
   4  10  14       79.90       92.66     39.49 o 
  -3  11  14       49.98       48.22     34.17 o 
  -2  11  14       68.35      120.47     40.41 o 
  -1  11  14       88.51       45.39     36.15 o 
   0  11  14      885.64      965.11     75.17 o 
   1  11  14      100.20       53.86     42.88 o 
   2  11  14       90.29      106.54     73.27 o 
   3  11  14       60.83       26.38     51.29 o 
   1   0  15     4557.94     4795.57     90.82 o 
   2   0  15     1345.96     1257.05     41.75 o 
   3   0  15      711.86      673.27     19.70 o 
   4   0  15      336.67      393.31     39.68 o 
   5   0  15     2519.74     2384.11     68.84 o 
   6   0  15      461.22      409.58     38.93 o 
   7   0  15      314.86      375.43     37.91 o 
   8   0  15        9.60      -24.10     30.91 o 
  -8   1  15      160.42      139.90     47.75 o 
  -7   1  15      994.46     1174.73     64.80 o 
  -6   1  15      120.20       75.16     27.68 o 
  -5   1  15      552.23      613.50     37.53 o 
  -4   1  15      303.48      298.00     27.79 o 
  -3   1  15     4251.75     4288.07     73.69 o 
  -2   1  15       57.19       43.13     19.36 o 
  -1   1  15     4060.30     4094.27     79.70 o 
   0   1  15      716.38      675.51     29.01 o 
   1   1  15     4089.42     3928.60     78.13 o 
   2   1  15       32.99       39.69     11.85 o 
   3   1  15     3729.89     3858.84     70.01 o 
   4   1  15      407.35      461.88     23.89 o 
   5   1  15      368.58      401.19     32.98 o 
   6   1  15      104.05      124.38     28.29 o 
   7   1  15     1008.25      965.11     51.68 o 
   8   1  15      169.27      158.05     45.03 o 
  -8   2  15       25.39       51.36     42.33 o 
  -7   2  15      582.52      579.13     56.06 o 
  -6   2  15      389.39      458.59     69.79 o 
  -5   2  15     3381.58     3378.14     72.89 o 
  -4   2  15      603.73      614.87     51.45 o 
  -3   2  15     1955.78     1838.66     46.68 o 
  -2   2  15      100.83      108.98     13.38 o 
  -1   2  15     6282.83     6317.91    110.03 o 
   0   2  15       93.45       62.52     15.44 o 
   1   2  15     6330.12     6340.87    114.12 o 
   2   2  15      243.47      216.73     24.44 o 
   3   2  15     1984.41     1968.41     76.43 o 
   4   2  15      548.53      609.27     32.15 o 
   5   2  15     3140.46     3012.47     87.27 o 
   6   2  15      341.48      380.55     35.18 o 
   7   2  15      631.84      727.41     60.39 o 
   8   2  15       11.59      -42.42     37.37 o 
  -8   3  15      201.91      211.68     51.45 o 
  -7   3  15      596.46      570.05     47.45 o 
  -6   3  15       91.06      158.76     33.90 o 
  -5   3  15      314.24      332.60     31.43 o 
  -4   3  15      530.60      471.08     28.71 o 
  -3   3  15      535.40      502.48     32.06 o 
  -2   3  15      356.38      392.51     28.14 o 
  -1   3  15      967.12      922.02     30.25 o 
   0   3  15     1021.67      933.33     27.55 o 
   1   3  15     1127.48     1097.59     26.44 o 
   2   3  15      423.21      389.50     22.44 o 
   3   3  15      438.16      391.65     38.15 o 
   4   3  15      650.77      791.41     42.50 o 
   5   3  15      306.53      416.34     34.71 o 
   6   3  15      113.48       51.88     46.66 o 
   7   3  15      650.82      597.56     79.99 o 
   8   3  15      233.62      273.88     75.19 o 
  -8   4  15      445.87      422.98     49.56 o 
  -7   4  15      290.93      345.02     43.33 o 
  -6   4  15      378.99      359.81     40.73 o 
  -5   4  15     1118.13     1069.42     63.55 o 
  -4   4  15      591.05      609.73     31.22 o 
  -3   4  15     3155.35     3211.85     66.65 o 
  -2   4  15      463.69      455.50     22.75 o 
  -1   4  15     3810.88     3845.67     71.17 o 
   0   4  15      674.59      637.66     24.80 o 
   1   4  15     4318.73     4528.81     68.22 o 
   2   4  15      393.26      350.14     22.14 o 
   3   4  15     2810.54     2817.55     88.98 o 
   4   4  15      606.51      637.99     37.01 o 
   5   4  15      954.60     1006.42     48.22 o 
   6   4  15      253.65      150.22     58.49 o 
   7   4  15      293.33      288.03     72.16 o 
   8   4  15      443.16      540.20     91.85 o 
  -8   5  15      111.05      107.35     42.51 o 
  -7   5  15      166.55      202.97     41.25 o 
  -6   5  15      834.50      768.64     63.39 o 
  -5   5  15     1108.26     1068.99     98.99 o 
  -4   5  15      751.38      686.45     50.85 o 
  -3   5  15     1081.96     1082.75     34.69 o 
  -2   5  15     1668.31     1617.54     39.82 o 
  -1   5  15     2042.85     2082.33     49.78 o 
   0   5  15     1861.01     1784.88     50.14 o 
   1   5  15     1904.07     1801.20     44.22 o 
   2   5  15     1459.02     1363.66     49.97 o 
   3   5  15     1041.33     1093.70     57.40 o 
   4   5  15      667.95      648.39     49.42 o 
   5   5  15     1002.23      991.13     60.20 o 
   6   5  15      741.66      875.32     94.55 o 
   7   5  15      183.64      207.37     71.93 o 
   8   5  15      104.23      117.86     81.08 o 
  -7   6  15      111.86       24.30     36.32 o 
  -6   6  15      105.56      138.58     36.37 o 
  -5   6  15     1115.73      977.10     55.39 o 
  -4   6  15      415.83      497.55     47.50 o 
  -3   6  15      918.14      846.59     37.32 o 
  -2   6  15       26.01       26.31     16.07 o 
  -1   6  15     1404.97     1351.03     60.83 o 
   0   6  15      701.89      667.07     32.45 o 
   1   6  15     1203.02     1262.70     47.56 o 
   2   6  15        0.89       25.83     31.61 o 
   3   6  15      921.42      948.87     58.53 o 
   4   6  15      374.06      470.21    103.42 o 
   5   6  15     1184.22     1075.91     65.76 o 
   6   6  15      113.20      109.26     43.40 o 
   7   6  15      122.22      124.15     74.53 o 
  -7   7  15       78.05       58.41     37.90 o 
  -6   7  15     1063.09      968.30     91.18 o 
  -5   7  15      302.07      335.06     42.20 o 
  -4   7  15        5.51       15.44     28.84 o 
  -3   7  15      328.47      368.79     37.38 o 
  -2   7  15     2090.30     2112.65     57.91 o 
  -1   7  15      225.19      256.95     25.02 o 
   0   7  15      946.13      892.82     37.29 o 
   1   7  15      152.85      196.36     23.48 o 
   2   7  15     1829.34     1812.54     63.20 o 
   3   7  15      332.48      297.55     59.17 o 
   4   7  15       30.12       26.72     37.70 o 
   5   7  15      301.41      299.85     50.51 o 
   6   7  15     1136.98     1128.36     76.61 o 
   7   7  15       88.41      148.83     78.36 o 
  -6   8  15       62.91       39.64     39.22 o 
  -5   8  15       88.05      114.29     36.99 o 
  -4   8  15     1186.94     1138.25     66.46 o 
  -3   8  15      118.98       72.41     31.74 o 
  -2   8  15      126.51      117.59     30.42 o 
  -1   8  15      492.43      463.39     28.88 o 
   0   8  15     2034.28     1987.11     55.67 o 
   1   8  15      644.47      590.24     42.20 o 
   2   8  15      110.85      146.18     33.29 o 
   3   8  15      114.06      142.06     44.19 o 
   4   8  15     1075.18     1028.55     70.12 o 
   5   8  15       32.92       55.69     45.82 o 
   6   8  15       52.28       71.56     72.01 o 
  -5   9  15      253.13      290.76     45.91 o 
  -4   9  15       73.01       59.54     34.59 o 
  -3   9  15      222.98      262.80     38.36 o 
  -2   9  15     1429.28     1467.40     56.01 o 
  -1   9  15      575.90      631.19     45.14 o 
   0   9  15       70.21       56.11     25.66 o 
   1   9  15      594.63      556.41     57.86 o 
   2   9  15     1229.72     1222.65     59.51 o 
   3   9  15      296.28      283.63     50.76 o 
   4   9  15       88.09      107.30     49.25 o 
   5   9  15      224.34      127.54     57.59 o 
  -4  10  15      273.14      279.71     45.37 o 
  -3  10  15      277.12      285.43     39.59 o 
  -2  10  15      346.38      327.85     37.60 o 
  -1  10  15      113.76      116.11     30.05 o 
   0  10  15     1568.40     1424.33     79.22 o 
   1  10  15      160.73      128.86     48.94 o 
   2  10  15      286.10      291.77     41.79 o 
   3  10  15      296.22      316.70     54.03 o 
   4  10  15      255.97      229.45     66.99 o 
  -3  11  15       40.91       43.85     35.64 o 
  -2  11  15      649.88      589.03     52.74 o 
  -1  11  15      324.46      357.18     46.02 o 
   0  11  15      101.37       98.63     48.29 o 
   1  11  15      271.20      374.68     58.12 o 
   2  11  15      691.11      779.80    126.74 o 
   3  11  15       51.64        2.47     37.51 o 
   0   0  16     7170.78     7424.33    221.77 o 
   1   0  16      870.22      903.05     33.81 o 
   2   0  16      150.82      170.71     12.75 o 
   3   0  16     2359.25     2253.09     48.52 o 
   4   0  16      102.39       71.14     16.37 o 
   5   0  16      496.72      458.89     35.05 o 
   6   0  16       73.99       76.71     27.97 o 
   7   0  16      471.52      556.77     50.98 o 
   8   0  16       67.65        8.78     32.36 o 
  -8   1  16       83.34      119.23     75.13 o 
  -7   1  16      370.21      416.56     39.46 o 
  -6   1  16     1206.88     1184.79     95.62 o 
  -5   1  16     1127.29     1159.96     49.37 o 
  -4   1  16      391.54      432.19     34.77 o 
  -3   1  16     1555.34     1430.08     44.92 o 
  -2   1  16     3648.79     3506.27     64.30 o 
  -1   1  16     3436.32     3507.27     72.63 o 
   0   1  16      166.90      208.05     19.73 o 
   1   1  16     3290.05     3142.81     68.38 o 
   2   1  16     3884.66     3819.20     65.64 o 
   3   1  16     1837.57     1787.90     40.07 o 
   4   1  16      344.21      380.16     27.86 o 
   5   1  16      944.99      941.40     45.20 o 
   6   1  16     1127.75     1058.45     50.87 o 
   7   1  16      356.81      327.30     37.65 o 
   8   1  16       82.06       68.85     43.12 o 
  -8   2  16      119.13      118.89     46.02 o 
  -7   2  16      986.71      969.45     67.85 o 
  -6   2  16      241.65      258.46     32.39 o 
  -5   2  16      702.13      645.05     42.83 o 
  -4   2  16     2402.37     2340.59     68.93 o 
  -3   2  16     1329.18     1292.17     39.72 o 
  -2   2  16     1033.24     1049.59     27.51 o 
  -1   2  16     1014.37     1044.59     33.64 o 
   0   2  16     2158.20     2157.16     53.29 o 
   1   2  16     1157.04     1087.32     37.36 o 
   2   2  16     1164.40     1146.65     52.55 o 
   3   2  16     1726.87     1747.02     44.76 o 
   4   2  16     2704.16     2716.19     67.06 o 
   5   2  16      817.54      764.06     42.18 o 
   6   2  16      292.58      285.00     33.54 o 
   7   2  16     1070.01      990.87     68.68 o 
   8   2  16      179.96      182.08     92.37 o 
  -8   3  16      108.68      151.12     48.13 o 
  -7   3  16      169.45      183.29     38.33 o 
  -6   3  16     1182.59     1125.99     56.93 o 
  -5   3  16      981.63      953.04     40.31 o 
  -4   3  16      342.88      337.22     68.47 o 
  -3   3  16       88.87       86.79     27.31 o 
  -2   3  16     2456.74     2280.08     84.31 o 
  -1   3  16      395.52      364.00     19.34 o 
   0   3  16      582.89      550.02     24.93 o 
   1   3  16      299.85      261.96     16.60 o 
   2   3  16     2297.26     2190.95     49.33 o 
   3   3  16       16.18       -5.32     22.03 o 
   4   3  16      396.03      386.66     31.85 o 
   5   3  16     1186.17     1229.02     49.64 o 
   6   3  16     1110.32     1160.98     68.66 o 
   7   3  16      215.91      179.79     46.08 o 
   8   3  16       97.48       96.39     67.34 o 
  -8   4  16      171.93      211.80     44.36 o 
  -7   4  16      179.18      230.17     40.77 o 
  -6   4  16      209.96      234.60     37.72 o 
  -5   4  16      278.42      237.65     34.41 o 
  -4   4  16     1316.24     1295.61     44.44 o 
  -3   4  16      399.63      365.14     47.26 o 
  -2   4  16     1416.98     1403.27     37.26 o 
  -1   4  16      927.55      946.27     46.65 o 
   0   4  16     1483.38     1412.05     36.86 o 
   1   4  16     1160.56     1147.39     29.49 o 
   2   4  16     1466.20     1546.69     42.80 o 
   3   4  16      763.71      751.16     48.34 o 
   4   4  16     1689.41     1736.73     58.22 o 
   5   4  16      435.16      453.17     43.44 o 
   6   4  16      194.76      172.61     66.01 o 
   7   4  16      262.47      355.70     80.89 o 
   8   4  16      115.33       78.85     73.45 o 
  -7   5  16      120.48      120.87     52.70 o 
  -6   5  16      415.57      363.63     43.16 o 
  -5   5  16      843.10      828.55     73.51 o 
  -4   5  16      748.77      720.33     36.96 o 
  -3   5  16      727.32      755.79     30.02 o 
  -2   5  16      833.48      824.80     30.10 o 
  -1   5  16      937.91      900.82     43.15 o 
   0   5  16     2110.13     2132.17     56.20 o 
   1   5  16      943.72      977.81     33.46 o 
   2   5  16      642.29      657.56     71.39 o 
   3   5  16      676.80      780.94     51.29 o 
   4   5  16      515.56      458.40     48.66 o 
   5   5  16      808.39      874.08     87.83 o 
   6   5  16      460.36      585.90     83.79 o 
   7   5  16      144.25      194.03     75.81 o 
  -7   6  16      269.33      281.53     70.51 o 
  -6   6  16      229.53      197.55     40.15 o 
  -5   6  16      829.96      701.18     49.60 o 
  -4   6  16      698.91      600.89     44.07 o 
  -3   6  16      574.16      556.58     33.26 o 
  -2   6  16      384.99      416.88     24.53 o 
  -1   6  16     1011.95      964.51     36.75 o 
   0   6  16       48.22       51.77     22.41 o 
   1   6  16     1180.22     1127.35     41.38 o 
   2   6  16      423.06      491.81     39.95 o 
   3   6  16      658.13      804.27     55.17 o 
   4   6  16      969.55      979.27     63.42 o 
   5   6  16      885.77      815.33     95.86 o 
   6   6  16      163.86      136.85     45.16 o 
   7   6  16      272.32      245.71     80.37 o 
  -7   7  16      313.71      261.43     45.90 o 
  -6   7  16      400.32      411.92     66.00 o 
  -5   7  16      234.85      216.87     39.09 o 
  -4   7  16      836.43      820.20     63.69 o 
  -3   7  16     1258.54     1208.34     58.20 o 
  -2   7  16      648.18      635.68     34.62 o 
  -1   7  16      927.06      878.65     37.36 o 
   0   7  16     1578.84     1552.90     55.45 o 
   1   7  16     1035.66      964.77     47.29 o 
   2   7  16      753.89      742.38     43.76 o 
   3   7  16     1097.18     1068.31     65.44 o 
   4   7  16      824.58      808.18    121.66 o 
   5   7  16      170.54      186.47     46.59 o 
   6   7  16      476.66      687.58     90.75 o 
   7   7  16      256.33      332.62     89.29 o 
  -6   8  16      263.40      233.16     45.10 o 
  -5   8  16      170.13      161.68     48.83 o 
  -4   8  16      198.08      259.97     40.86 o 
  -3   8  16      284.31      235.75     51.13 o 
  -2   8  16     2751.61     2530.86     79.18 o 
  -1   8  16      452.29      553.35     34.74 o 
   0   8  16        6.61       19.80     21.96 o 
   1   8  16      485.73      475.87     40.23 o 
   2   8  16     2855.76     2812.28    140.59 o 
   3   8  16      313.46      334.92     47.67 o 
   4   8  16      242.95      292.71     51.66 o 
   5   8  16      204.15      172.82     48.39 o 
   6   8  16      275.26      295.56     58.32 o 
  -5   9  16       85.89       81.23     38.49 o 
  -4   9  16     1027.27     1076.13     62.44 o 
  -3   9  16      307.29      311.57     41.56 o 
  -2   9  16      969.76      920.37     47.96 o 
  -1   9  16      312.61      300.49     32.90 o 
   0   9  16     1109.18     1103.79     48.55 o 
   1   9  16      344.61      356.53     39.32 o 
   2   9  16      965.72      756.77     63.32 o 
   3   9  16      356.32      363.41    102.85 o 
   4   9  16     1119.57     1208.59     78.34 o 
   5   9  16      100.12       49.14     49.66 o 
  -4  10  16       44.37       78.64     40.33 o 
  -3  10  16      280.01      306.54     42.74 o 
  -2  10  16     1464.29     1480.89     58.63 o 
  -1  10  16      494.48      545.90     44.26 o 
   0  10  16      204.91      237.31     49.08 o 
   1  10  16      542.15      685.31     64.23 o 
   2  10  16     1478.60     1500.44     80.13 o 
   3  10  16      280.61      251.25     43.69 o 
   4  10  16       61.74       53.18     48.76 o 
  -2  11  16       67.30       85.80     40.75 o 
  -1  11  16      113.16      126.08     38.70 o 
   0  11  16      579.70      507.43     84.39 o 
   1  11  16      179.48      178.13     50.38 o 
   2  11  16       45.96       32.78     83.50 o 
   1   0  17      534.44      552.98     27.76 o 
   2   0  17     4545.06     4269.65     92.27 o 
   3   0  17      226.33      197.01     18.60 o 
   4   0  17       54.11       75.31     16.86 o 
   5   0  17      179.30      228.15     34.69 o 
   6   0  17     1068.01     1138.75     53.35 o 
   7   0  17       34.12       25.97     28.09 o 
   8   0  17      105.70       86.05     35.45 o 
  -8   1  17      974.23     1127.71    159.36 o 
  -7   1  17      188.71      250.95     39.05 o 
  -6   1  17      137.00      183.90     32.13 o 
  -5   1  17       80.93       76.86     25.18 o 
  -4   1  17     6819.09     6592.50    130.03 o 
  -3   1  17       77.80       66.58     15.10 o 
  -2   1  17      567.77      594.69     28.67 o 
  -1   1  17     1374.27     1473.26     43.20 o 
   0   1  17     7620.64     7461.42    131.92 o 
   1   1  17     1557.44     1513.85     44.81 o 
   2   1  17      578.34      617.72     24.21 o 
   3   1  17       79.59       87.17     14.52 o 
   4   1  17     7201.81     7218.48    117.08 o 
   5   1  17       71.05       81.85     25.40 o 
   6   1  17      117.80      148.31     29.97 o 
   7   1  17      224.00      216.39     35.16 o 
   8   1  17     1044.60     1151.62    145.95 o 
  -8   2  17      232.29      253.01     52.22 o 
  -7   2  17      252.44      212.74     46.05 o 
  -6   2  17      658.07      682.40     52.91 o 
  -5   2  17      315.64      276.93     48.85 o 
  -4   2  17       14.42      -16.12     18.32 o 
  -3   2  17      522.57      502.44     28.45 o 
  -2   2  17     3637.47     3610.57     69.43 o 
  -1   2  17      520.74      504.76     23.09 o 
   0   2  17        3.83      -18.89     14.30 o 
   1   2  17      492.23      486.15     32.60 o 
   2   2  17     3095.91     3074.31     59.33 o 
   3   2  17      701.05      689.08     29.48 o 
   4   2  17       31.45       17.48     19.08 o 
   5   2  17      391.62      441.12     45.05 o 
   6   2  17      678.65      696.16     44.58 o 
   7   2  17      238.01      316.90     49.85 o 
   8   2  17      258.08      223.65     49.99 o 
  -8   3  17      440.06      560.17     63.80 o 
  -7   3  17      443.95      481.51     58.25 o 
  -6   3  17       71.12      118.56     33.10 o 
  -5   3  17      149.38      168.23     25.05 o 
  -4   3  17     3790.98     3664.92     76.24 o 
  -3   3  17     3520.57     3681.01     87.88 o 
  -2   3  17      145.35      182.71     17.14 o 
  -1   3  17      659.12      657.22     25.47 o 
   0   3  17     4256.03     4090.73     70.11 o 
   1   3  17      667.17      599.41     42.03 o 
   2   3  17      228.78      262.20     21.22 o 
   3   3  17     3462.34     3397.49     69.84 o 
   4   3  17     3369.40     3432.11     91.29 o 
   5   3  17      176.04      221.60     40.59 o 
   6   3  17      103.29       51.26     38.41 o 
   7   3  17      445.99      482.65     82.61 o 
   8   3  17      470.29      614.99     95.18 o 
  -8   4  17       60.71      111.50     51.07 o 
  -7   4  17      211.95      161.68     48.22 o 
  -6   4  17      877.80      831.97     53.57 o 
  -5   4  17      378.20      339.21     54.38 o 
  -4   4  17      785.14      821.02     74.90 o 
  -3   4  17      117.45      122.61     21.38 o 
  -2   4  17     3849.86     3800.48     66.70 o 
  -1   4  17     1444.16     1445.54     46.37 o 
   0   4  17      673.89      629.37     40.60 o 
   1   4  17     1348.75     1413.14     33.40 o 
   2   4  17     3743.00     3629.95     70.96 o 
   3   4  17      134.04      170.55     25.64 o 
   4   4  17      847.57      886.39     43.81 o 
   5   4  17      371.85      392.19     36.05 o 
   6   4  17      738.55      742.83     88.56 o 
   7   4  17      126.79      -31.00     62.18 o 
   8   4  17       84.09      160.52     74.66 o 
  -7   5  17      194.07      213.86     43.92 o 
  -6   5  17      129.59      124.58     35.68 o 
  -5   5  17      605.91      565.26     45.08 o 
  -4   5  17     1428.70     1527.21     59.09 o 
  -3   5  17      646.10      643.20     28.77 o 
  -2   5  17      474.49      519.59     30.49 o 
  -1   5  17      448.99      478.65     31.02 o 
   0   5  17     1833.20     1688.54     52.03 o 
   1   5  17      483.99      499.29     26.10 o 
   2   5  17      458.98      563.48     46.07 o 
   3   5  17      636.57      769.49     50.61 o 
   4   5  17     1227.53     1198.83    101.01 o 
   5   5  17      737.51      564.05    180.41 o 
   6   5  17      124.15      139.45     68.28 o 
   7   5  17      231.99      260.24     77.42 o 
  -7   6  17      168.93      163.13     42.39 o 
  -6   6  17      358.60      453.99     47.81 o 
  -5   6  17      465.58      405.46     45.79 o 
  -4   6  17      862.65      846.36     68.74 o 
  -3   6  17      459.17      453.71     31.45 o 
  -2   6  17     1456.26     1495.38     41.08 o 
  -1   6  17       99.08       85.47     21.06 o 
   0   6  17        8.31       22.71     19.01 o 
   1   6  17       74.34      107.98     26.43 o 
   2   6  17     1393.99     1487.60     56.00 o 
   3   6  17      349.56      381.19     58.19 o 
   4   6  17      846.37      874.64     60.02 o 
   5   6  17      547.77      570.11     82.52 o 
   6   6  17      300.25      394.31     84.43 o 
   7   6  17      156.58      199.93     82.58 o 
  -6   7  17      215.89      233.83     43.70 o 
  -5   7  17      141.73      159.23     51.23 o 
  -4   7  17      634.02      589.30     46.70 o 
  -3   7  17      442.84      437.26     40.77 o 
  -2   7  17      262.71      276.57     28.20 o 
  -1   7  17      144.17      158.84     32.10 o 
   0   7  17     1508.77     1469.28     64.29 o 
   1   7  17      161.09      175.85     52.91 o 
   2   7  17      199.30      168.41     32.12 o 
   3   7  17      469.63      471.32     50.03 o 
   4   7  17      559.90      549.06     55.00 o 
   5   7  17       40.87       93.07     42.42 o 
   6   7  17      230.53      278.79     53.45 o 
  -6   8  17      221.70      204.36     44.61 o 
  -5   8  17      609.04      657.31     84.82 o 
  -4   8  17      360.10      319.46     42.39 o 
  -3   8  17      295.21      375.35     41.98 o 
  -2   8  17      177.97      160.65     33.35 o 
  -1   8  17      571.87      572.60     46.08 o 
   0   8  17     1667.16     1692.01     52.74 o 
   1   8  17      634.12      686.15     46.19 o 
   2   8  17      124.21      114.86     33.03 o 
   3   8  17      267.83      244.37     47.02 o 
   4   8  17      335.02      369.44     52.02 o 
   5   8  17      546.40      606.03    118.99 o 
   6   8  17      292.02      316.42     59.24 o 
  -5   9  17      122.85      151.61     42.69 o 
  -4   9  17      530.28      550.67     51.45 o 
  -3   9  17      515.88      536.59     49.15 o 
  -2   9  17      145.14      129.72     31.62 o 
  -1   9  17      469.47      453.38     36.43 o 
   0   9  17      258.31      194.11     35.14 o 
   1   9  17      384.61      366.95     41.35 o 
   2   9  17      233.03      223.26     39.58 o 
   3   9  17      519.91      690.77     58.26 o 
   4   9  17      496.45      462.05     60.73 o 
   5   9  17      251.30      305.18     60.57 o 
  -4  10  17       67.06       69.31     40.41 o 
  -3  10  17     1448.01     1543.60     79.69 o 
  -2  10  17       65.37       52.49     31.53 o 
  -1  10  17      266.64      285.65     35.23 o 
   0  10  17       19.35        9.23     39.03 o 
   1  10  17      244.69      230.82     49.99 o 
   2  10  17       91.16      102.64     36.42 o 
   3  10  17     1487.47     1530.81    238.28 o 
   4  10  17       83.94      164.78     57.41 o 
  -2  11  17      563.63      584.51     80.00 o 
  -1  11  17      523.32      547.76    107.70 o 
   0  11  17      230.90      244.83     52.96 o 
   1  11  17      549.34      616.48    155.53 o 
   2  11  17      557.41      657.74    100.20 o 
   0   0  18    10493.23    10613.17    305.74 o 
   1   0  18      264.38      329.55     27.65 o 
   2   0  18      154.98      137.80     14.05 o 
   3   0  18      115.00       93.28     18.96 o 
   4   0  18     3583.23     3571.83     86.75 o 
   5   0  18        1.71       17.15     23.20 o 
   6   0  18      148.97      105.85     29.80 o 
   7   0  18       62.15       31.85     30.67 o 
   8   0  18      992.94     1060.07     59.26 o 
  -8   1  18      123.40       61.17     44.07 o 
  -7   1  18       41.13        2.51     28.36 o 
  -6   1  18     1659.11     1547.88    103.88 o 
  -5   1  18      105.62      102.68     27.50 o 
  -4   1  18      671.13      623.91     42.27 o 
  -3   1  18      190.54      196.96     23.45 o 
  -2   1  18     4667.84     4732.67    124.58 o 
  -1   1  18      246.18      275.36     43.23 o 
   0   1  18       31.72       79.42     17.25 o 
   1   1  18      186.20      137.70     19.97 o 
   2   1  18     4549.94     4431.54     76.45 o 
   3   1  18      236.31      319.57     26.53 o 
   4   1  18      715.52      706.36     36.28 o 
   5   1  18       89.31      119.04     27.76 o 
   6   1  18     1664.19     1591.06     62.63 o 
   7   1  18       35.85       31.62     30.87 o 
   8   1  18       95.50       69.16     59.09 o 
  -8   2  18      829.61      897.19     74.41 o 
  -7   2  18      106.44      102.01     43.61 o 
  -6   2  18       39.63        1.90     24.51 o 
  -5   2  18      183.38      192.47     48.88 o 
  -4   2  18     3313.60     3196.30     82.08 o 
  -3   2  18      730.69      735.90     69.76 o 
  -2   2  18      574.93      577.24     44.53 o 
  -1   2  18      218.11      218.38     18.96 o 
   0   2  18     2545.71     2487.81     60.73 o 
   1   2  18      147.74      112.92     19.40 o 
   2   2  18      618.20      621.01     41.33 o 
   3   2  18      587.68      611.42     45.83 o 
   4   2  18     2728.52     2722.32     86.06 o 
   5   2  18      232.76      210.96     82.43 o 
   6   2  18       58.51       51.68     33.76 o 
   7   2  18       85.10      115.57     43.14 o 
   8   2  18      749.06      710.59     97.08 o 
  -8   3  18       98.65      132.11     51.26 o 
  -7   3  18       41.32       -5.69     38.12 o 
  -6   3  18     2221.01     2164.50     79.22 o 
  -5   3  18      429.99      461.64     41.56 o 
  -4   3  18      186.50      185.95     25.09 o 
  -3   3  18      205.38      213.03     45.25 o 
  -2   3  18     6854.39     6742.29    111.82 o 
  -1   3  18       94.86       93.70     15.79 o 
   0   3  18       82.61      104.60     16.12 o 
   1   3  18       30.99       -8.66     10.10 o 
   2   3  18     6956.30     6712.80    132.49 o 
   3   3  18      220.78      227.46     21.72 o 
   4   3  18      188.84      217.55     27.71 o 
   5   3  18      443.06      423.39     79.07 o 
   6   3  18     2185.45     2419.58     99.06 o 
   7   3  18       85.52       69.90     44.25 o 
   8   3  18      109.70       74.49     67.28 o 
  -8   4  18     1018.53     1245.38     87.79 o 
  -7   4  18        8.81       -2.53     33.57 o 
  -6   4  18       55.55       37.10     31.96 o 
  -5   4  18      365.57      374.61     47.23 o 
  -4   4  18     2378.37     2300.03     60.08 o 
  -3   4  18      451.72      464.09     36.41 o 
  -2   4  18      348.22      319.32     28.58 o 
  -1   4  18     1312.18     1373.70     47.67 o 
   0   4  18     1946.88     1759.43     42.16 o 
   1   4  18     1200.73     1160.22     30.63 o 
   2   4  18      314.16      374.49     29.25 o 
   3   4  18      468.44      498.20     29.14 o 
   4   4  18     2275.62     2200.10     66.68 o 
   5   4  18      297.32      254.22     44.66 o 
   6   4  18       39.14       17.96     39.18 o 
   7   4  18        9.00      -86.98     57.98 o 
   8   4  18      949.26      915.69    113.28 o 
  -7   5  18      324.37      304.81     45.76 o 
  -6   5  18      539.71      573.96     49.96 o 
  -5   5  18      255.37      250.18     37.66 o 
  -4   5  18      173.88      174.61     27.41 o 
  -3   5  18     1137.31     1030.23     36.16 o 
  -2   5  18     3749.34     3592.81     92.18 o 
  -1   5  18      320.02      350.94     26.40 o 
   0   5  18      139.61      168.08     26.47 o 
   1   5  18      267.20      281.14     30.18 o 
   2   5  18     3965.93     3998.62     92.22 o 
   3   5  18     1411.24     1367.30     53.61 o 
   4   5  18      129.89       30.28     43.85 o 
   5   5  18      279.52      268.53     42.87 o 
   6   5  18      622.97      546.46     87.31 o 
   7   5  18      411.15      542.16     90.00 o 
  -7   6  18      137.66      149.53     43.13 o 
  -6   6  18      164.88      139.84     40.64 o 
  -5   6  18      619.75      747.41     53.48 o 
  -4   6  18      538.64      588.29     50.49 o 
  -3   6  18      499.70      475.79     69.18 o 
  -2   6  18       76.71      107.03     20.34 o 
  -1   6  18     2074.00     2001.95     53.33 o 
   0   6  18      100.34      121.14     22.18 o 
   1   6  18     2042.63     1992.54     64.70 o 
   2   6  18       51.28       33.87     26.71 o 
   3   6  18      455.25      437.42     37.87 o 
   4   6  18      537.44      624.58     86.37 o 
   5   6  18      574.13      652.80     57.85 o 
   6   6  18      122.88       83.11     66.71 o 
   7   6  18       99.15       27.97     71.89 o 
  -6   7  18      677.92      641.85     67.01 o 
  -5   7  18      311.01      369.45     47.06 o 
  -4   7  18       32.74       74.95     41.83 o 
  -3   7  18      443.89      406.41     56.65 o 
  -2   7  18      771.56      845.50     50.97 o 
  -1   7  18      495.11      540.90     33.33 o 
   0   7  18       17.11       20.48     21.03 o 
   1   7  18      517.47      535.28     41.34 o 
   2   7  18      843.57      855.39     48.68 o 
   3   7  18      427.13      423.28     40.59 o 
   4   7  18       17.82        4.66     38.60 o 
   5   7  18      392.81      440.42     55.94 o 
   6   7  18      673.86      724.79    105.76 o 
  -6   8  18       30.01       34.96     40.52 o 
  -5   8  18      562.41      467.90     49.64 o 
  -4   8  18      205.59      204.29     39.69 o 
  -3   8  18      194.17      172.05     35.75 o 
  -2   8  18       63.19       61.63     30.98 o 
  -1   8  18      970.13     1004.89     48.93 o 
   0   8  18      349.79      272.06     36.34 o 
   1   8  18      824.54      842.45     49.36 o 
   2   8  18       63.79       78.56     32.71 o 
   3   8  18      178.42      216.44     38.63 o 
   4   8  18      135.84      167.01     48.04 o 
   5   8  18      525.06      552.60     97.64 o 
   6   8  18       51.41      -18.22     74.69 o 
  -5   9  18      219.09      215.86     45.17 o 
  -4   9  18      159.61       99.44     39.25 o 
  -3   9  18      242.83      307.99     42.77 o 
  -2   9  18       84.44       76.55     29.48 o 
  -1   9  18     1632.67     1522.00    112.92 o 
   0   9  18       64.73       26.18     36.11 o 
   1   9  18     1425.94     1486.92     65.72 o 
   2   9  18       99.11      131.25     36.27 o 
   3   9  18      278.05      259.61     47.42 o 
   4   9  18      124.47      176.64     51.58 o 
   5   9  18      150.45       67.76     51.21 o 
  -4  10  18      117.48      108.85     41.37 o 
  -3  10  18      313.52      357.40     42.16 o 
  -2  10  18       13.51      -15.85     29.67 o 
  -1  10  18      571.08      574.24     50.69 o 
   0  10  18      492.25      446.56     58.75 o 
   1  10  18      621.52      614.19     64.52 o 
   2  10  18       19.85       13.49     35.87 o 
   3  10  18      210.40      291.92     54.99 o 
   4  10  18      105.00       96.04     40.85 o 
  -2  11  18      263.94      313.57     48.85 o 
  -1  11  18      536.97      597.77     79.69 o 
   0  11  18       48.78      -12.80     43.41 o 
   1  11  18      431.14      420.10     60.56 o 
   2  11  18      294.72      285.39     56.85 o 
   1   0  19      284.57      313.67     24.96 o 
   2   0  19     7955.68     7500.85    129.36 o 
   3   0  19      466.74      522.04     29.79 o 
   4   0  19        0.42       -8.49     23.07 o 
   5   0  19       54.79       56.46     26.53 o 
   6   0  19     1210.25     1135.22     57.94 o 
   7   0  19      106.82       58.25     32.32 o 
   8   0  19       18.51       63.25     36.32 o 
  -8   1  19      326.42      365.56     60.36 o 
  -7   1  19      115.69       97.48     33.87 o 
  -6   1  19       99.11      123.30     31.06 o 
  -5   1  19       51.56       67.26     27.29 o 
  -4   1  19     2710.37     2547.11     72.92 o 
  -3   1  19       56.38       76.11     16.62 o 
  -2   1  19      257.31      240.01     28.02 o 
  -1   1  19       54.39       44.54     17.14 o 
   0   1  19     5286.02     4991.43    162.87 o 
   1   1  19       34.24       19.81     17.62 o 
   2   1  19      254.91      242.31     19.37 o 
   3   1  19       30.50       31.59     20.73 o 
   4   1  19     2852.34     2916.58     73.29 o 
   5   1  19       85.61       85.17     27.62 o 
   6   1  19       74.50      113.38     31.80 o 
   7   1  19      111.34      132.30     35.06 o 
   8   1  19      204.77      324.65     55.39 o 
  -8   2  19       67.58      103.27     48.61 o 
  -7   2  19      442.68      487.63     58.36 o 
  -6   2  19      779.85      696.79     73.71 o 
  -5   2  19      201.04      204.17     31.05 o 
  -4   2  19      746.99      738.50     41.67 o 
  -3   2  19      698.46      738.76     39.46 o 
  -2   2  19     4624.15     4504.38    185.15 o 
  -1   2  19      143.74      153.65     18.36 o 
   0   2  19       10.53       14.77     16.92 o 
   1   2  19      107.46      109.80     20.87 o 
   2   2  19     4978.93     4776.70     82.74 o 
   3   2  19      719.17      744.01     29.98 o 
   4   2  19      714.35      796.22     40.39 o 
   5   2  19      146.50      143.37     38.28 o 
   6   2  19      975.31      909.77     88.30 o 
   7   2  19      399.62      373.33     53.92 o 
   8   2  19       52.25      106.72     47.94 o 
  -8   3  19     1148.60     1246.19     85.16 o 
  -7   3  19      170.43      123.68     69.75 o 
  -6   3  19      102.06      115.47     41.56 o 
  -5   3  19      628.65      565.04     35.59 o 
  -4   3  19     1329.90     1353.99     47.05 o 
  -3   3  19      568.78      588.84     31.41 o 
  -2   3  19      311.28      362.99     23.53 o 
  -1   3  19      965.41      962.82     33.90 o 
   0   3  19     6444.90     5989.07    114.13 o 
   1   3  19     1035.47      950.81     36.06 o 
   2   3  19      327.65      318.17     24.06 o 
   3   3  19      436.49      443.25     31.47 o 
   4   3  19     1249.26     1325.46     60.72 o 
   5   3  19      579.22      553.41     53.10 o 
   6   3  19      107.32      164.75     45.24 o 
   7   3  19      135.31       93.02     43.65 o 
   8   3  19     1063.57     1140.71    117.96 o 
  -7   4  19      332.40      356.37     57.46 o 
  -6   4  19     1068.79      976.02     59.26 o 
  -5   4  19      212.10      278.84     37.89 o 
  -4   4  19      153.63      128.92     24.60 o 
  -3   4  19      611.10      559.46     28.75 o 
  -2   4  19     1052.89      966.23     44.15 o 
  -1   4  19     1070.34     1011.39     32.65 o 
   0   4  19        5.70        3.11     14.70 o 
   1   4  19     1068.08      958.48     35.80 o 
   2   4  19     1191.77     1105.86     54.51 o 
   3   4  19      425.57      404.76     28.08 o 
   4   4  19      171.13      141.70     28.88 o 
   5   4  19      215.80      239.01     44.52 o 
   6   4  19     1113.44      927.67     68.98 o 
   7   4  19      271.28      251.92     77.11 o 
  -7   5  19      323.91      366.11     48.26 o 
  -6   5  19       13.35       50.46     35.33 o 
  -5   5  19      247.27      173.54     36.09 o 
  -4   5  19      778.38      832.15     41.91 o 
  -3   5  19      110.13      103.91     20.51 o 
  -2   5  19       97.27      122.17     20.52 o 
  -1   5  19       54.63       66.85     23.04 o 
   0   5  19     2773.38     2639.84     66.88 o 
   1   5  19       72.37       50.53     24.64 o 
   2   5  19      112.72      123.80     26.59 o 
   3   5  19       80.85      120.11     23.81 o 
   4   5  19      849.08      947.24     59.15 o 
   5   5  19      235.75      255.01     69.86 o 
   6   5  19       15.73       16.08     60.11 o 
   7   5  19      320.77      360.43     89.26 o 
  -7   6  19      419.56      438.07     53.41 o 
  -6   6  19      629.76      647.67    129.88 o 
  -5   6  19      463.94      444.04     46.92 o 
  -4   6  19      125.25      136.40     37.14 o 
  -3   6  19      695.07      794.67     39.59 o 
  -2   6  19      780.02      812.76     34.32 o 
  -1   6  19     1585.39     1661.23    114.11 o 
   0   6  19      625.70      564.71     43.35 o 
   1   6  19     1641.62     1634.91     60.53 o 
   2   6  19      952.19      947.22     95.19 o 
   3   6  19      788.82      885.39     78.94 o 
   4   6  19      132.79      109.31    134.98 o 
   5   6  19      578.48      518.49     53.41 o 
   6   6  19      573.05      717.35     96.88 o 
   7   6  19      463.39      478.96     95.50 o 
  -6   7  19        9.62        4.90     36.85 o 
  -5   7  19      930.27      951.06     60.20 o 
  -4   7  19      611.07      637.25     49.70 o 
  -3   7  19      563.53      562.05     44.11 o 
  -2   7  19       42.03       24.88     23.82 o 
  -1   7  19      917.80      817.29     38.34 o 
   0   7  19      225.78      235.11     34.61 o 
   1   7  19     1004.09     1008.16     50.69 o 
   2   7  19       53.84       85.03     30.38 o 
   3   7  19      650.34      725.22     47.61 o 
   4   7  19      623.21      674.27     60.18 o 
   5   7  19      977.98     1026.50    224.83 o 
   6   7  19       17.70       48.17     74.49 o 
  -5   8  19      667.36      687.70     56.84 o 
  -4   8  19       64.37       62.09     42.11 o 
  -3   8  19      643.29      734.99     81.26 o 
  -2   8  19      589.00      658.66     93.71 o 
  -1   8  19      345.23      396.14     30.59 o 
   0   8  19       35.42       70.06     30.04 o 
   1   8  19      476.22      555.47     49.12 o 
   2   8  19      466.34      661.81     47.70 o 
   3   8  19      673.76      687.89     50.07 o 
   4   8  19       69.94       22.46     42.63 o 
   5   8  19      684.27      678.07     96.07 o 
  -4   9  19       98.78       97.96     39.11 o 
  -3   9  19      758.36      771.67     55.50 o 
  -2   9  19       90.32      156.23     33.04 o 
  -1   9  19     1383.25     1178.52     78.09 o 
   0   9  19      175.80      230.39     37.72 o 
   1   9  19     1469.15     1453.96     66.69 o 
   2   9  19      108.92       88.22     51.50 o 
   3   9  19      688.43      643.73     51.37 o 
   4   9  19       43.44       75.63     40.85 o 
  -3  10  19      752.10      781.36     50.94 o 
  -2  10  19        6.02       25.70     30.85 o 
  -1  10  19      555.68      538.79     94.66 o 
   0  10  19        9.24       -8.73     55.76 o 
   1  10  19      616.15      522.01     90.77 o 
   2  10  19       23.41       53.96     37.06 o 
   3  10  19      719.60      708.15     58.22 o 
  -1  11  19      281.23      294.91     58.74 o 
   0  11  19        0.43       56.11     45.69 o 
   1  11  19      269.45      355.71     61.36 o 
   0   0  20     7188.41     6839.87    155.68 o 
   1   0  20       82.16      129.93     21.16 o 
   2   0  20      189.07      223.31     24.99 o 
   3   0  20     1636.09     1476.97     48.55 o 
   4   0  20     2505.13     2358.75    115.01 o 
   5   0  20     1287.82     1174.74     67.65 o 
   6   0  20       82.96      116.50     32.41 o 
   7   0  20      326.70      357.23     42.41 o 
   8   0  20      731.43      712.54     67.56 o 
  -8   1  20       28.37       41.99     44.24 o 
  -7   1  20      170.75      168.29     57.59 o 
  -6   1  20     2118.85     2218.85     75.23 o 
  -5   1  20       65.79       44.51     26.37 o 
  -4   1  20      122.71      101.55     27.04 o 
  -3   1  20      524.24      545.86     44.14 o 
  -2   1  20     2647.47     2589.08     63.36 o 
  -1   1  20       96.92       70.40     19.22 o 
   0   1  20      217.78      244.56     24.08 o 
   1   1  20      123.45      117.28     21.18 o 
   2   1  20     2519.30     2460.63     51.96 o 
   3   1  20      516.36      467.95     36.17 o 
   4   1  20      155.07      152.50     24.93 o 
   5   1  20       68.53       79.50     34.98 o 
   6   1  20     2172.75     2186.28     74.25 o 
   7   1  20      160.68      233.80     46.13 o 
   8   1  20       29.97      -25.20     47.58 o 
  -8   2  20      445.42      522.47     66.39 o 
  -7   2  20      372.67      321.98     58.64 o 
  -6   2  20       78.84       73.95     25.66 o 
  -5   2  20      786.62      775.93     45.42 o 
  -4   2  20      860.71      882.92     44.96 o 
  -3   2  20      791.21      727.67     40.91 o 
  -2   2  20      143.47      190.42     26.74 o 
  -1   2  20      836.02      862.97     32.62 o 
   0   2  20     2249.71     2061.34     85.45 o 
   1   2  20      754.96      742.38     73.36 o 
   2   2  20      168.87      225.05     20.19 o 
   3   2  20      843.26      843.13     32.77 o 
   4   2  20      782.88      772.52     77.83 o 
   5   2  20      756.16      771.09     58.43 o 
   6   2  20       73.08       67.74     38.73 o 
   7   2  20      373.10      385.66     77.95 o 
   8   2  20      382.32      332.04     60.48 o 
  -7   3  20       61.50       60.44     45.27 o 
  -6   3  20     1181.67     1132.11     74.70 o 
  -5   3  20      286.49      306.78     31.38 o 
  -4   3  20      481.49      479.37     39.58 o 
  -3   3  20      899.31      980.34     57.97 o 
  -2   3  20      483.52      518.01     29.94 o 
  -1   3  20     1559.94     1602.64     41.32 o 
   0   3  20      698.48      760.99     36.12 o 
   1   3  20     1380.70     1362.90     41.39 o 
   2   3  20      454.21      479.17     27.14 o 
   3   3  20     1057.81     1010.93     37.16 o 
   4   3  20      584.75      623.88     42.79 o 
   5   3  20      248.95      233.96     42.93 o 
   6   3  20      978.68      938.19     68.41 o 
   7   3  20       71.56       75.42     63.51 o 
  -7   4  20       88.29      104.30     47.83 o 
  -6   4  20       20.77       20.47     32.96 o 
  -5   4  20      233.37      208.20     37.52 o 
  -4   4  20     1854.21     1920.21     57.82 o 
  -3   4  20     1005.25      979.42     36.11 o 
  -2   4  20       34.70        9.91     17.49 o 
  -1   4  20      182.00      215.12     20.18 o 
   0   4  20     2418.35     2127.28     53.23 o 
   1   4  20      104.65       98.35     20.26 o 
   2   4  20       12.15        1.45     18.50 o 
   3   4  20     1004.96     1013.31     39.75 o 
   4   4  20     1672.61     1740.61     66.63 o 
   5   4  20      156.49      202.93     58.68 o 
   6   4  20       21.01       36.19     41.90 o 
   7   4  20       60.18      -39.92     61.02 o 
  -7   5  20      134.07      140.61     42.93 o 
  -6   5  20      140.30      157.11     45.10 o 
  -5   5  20      516.75      523.43     47.60 o 
  -4   5  20       74.27       64.86     26.67 o 
  -3   5  20      633.26      691.26     32.50 o 
  -2   5  20      733.67      769.21     33.27 o 
  -1   5  20      953.83      960.20     43.70 o 
   0   5  20       14.49        0.16     20.63 o 
   1   5  20      940.85      904.72     51.15 o 
   2   5  20      575.73      596.98     34.32 o 
   3   5  20      696.85      768.98     44.99 o 
   4   5  20       71.59       39.32     27.69 o 
   5   5  20      579.63      553.73     88.23 o 
   6   5  20      220.86      357.05     84.59 o 
   7   5  20      175.00      147.93     78.41 o 
  -6   6  20      196.51      136.47     53.49 o 
  -5   6  20      248.73      305.05     42.94 o 
  -4   6  20     1213.39     1213.62     61.03 o 
  -3   6  20      679.84      736.05     39.81 o 
  -2   6  20      278.34      295.61     25.23 o 
  -1   6  20     1754.39     1701.70     77.30 o 
   0   6  20     1990.61     1837.83     63.43 o 
   1   6  20     1499.97     1614.68     72.49 o 
   2   6  20      205.70      192.25     32.06 o 
   3   6  20      727.62      774.15     46.41 o 
   4   6  20     1274.75     1359.25     89.63 o 
   5   6  20      263.92      352.48     80.02 o 
   6   6  20      201.53      278.10     85.50 o 
  -6   7  20      395.85      308.08     48.30 o 
  -5   7  20      112.59      102.70     39.06 o 
  -4   7  20      242.31      195.64     38.34 o 
  -3   7  20      846.42      777.93     50.84 o 
  -2   7  20      312.39      294.21     30.86 o 
  -1   7  20      922.53      883.15     45.84 o 
   0   7  20      254.66      284.88     36.75 o 
   1   7  20      977.77      870.08     49.34 o 
   2   7  20      338.58      303.76     37.45 o 
   3   7  20      815.19      800.43     50.27 o 
   4   7  20      177.73      145.71     36.36 o 
   5   7  20       56.87      -32.08     65.41 o 
   6   7  20      375.32      440.85     94.93 o 
  -5   8  20     1007.38     1031.22     93.40 o 
  -4   8  20      215.13      224.76     53.12 o 
  -3   8  20      577.56      579.62     48.14 o 
  -2   8  20      139.01      116.69     32.97 o 
  -1   8  20     1116.05      989.12     62.22 o 
   0   8  20      185.89      168.21     35.68 o 
   1   8  20      998.76      989.47     55.06 o 
   2   8  20      130.32      134.38     36.00 o 
   3   8  20      686.39      756.52     51.38 o 
   4   8  20      320.59      332.11     44.27 o 
   5   8  20      913.80      913.09    118.89 o 
  -4   9  20      432.79      524.04     51.64 o 
  -3   9  20     1058.23     1027.14     61.14 o 
  -2   9  20       49.59       90.26     31.69 o 
  -1   9  20     1500.29     1478.40     86.36 o 
   0   9  20       87.12       49.10     32.31 o 
   1   9  20     1378.74     1382.47     77.53 o 
   2   9  20       30.96       43.67     43.35 o 
   3   9  20     1170.40     1163.28     64.86 o 
   4   9  20      412.74      488.91     51.75 o 
  -3  10  20      383.13      382.12     54.28 o 
  -2  10  20      185.89      199.88     43.87 o 
  -1  10  20      812.60      884.16    111.79 o 
   0  10  20        1.66      -18.92     41.08 o 
   1  10  20      880.75      889.36    108.12 o 
   2  10  20      237.00      249.08     44.12 o 
   3  10  20      443.87      466.87     52.34 o 
   1   0  21     2360.41     2485.98     79.38 o 
   2   0  21     3622.34     3318.21     77.02 o 
   3   0  21      252.69      240.07     36.48 o 
   4   0  21       89.94      113.08     34.30 o 
   5   0  21     1592.06     1508.63     61.60 o 
   6   0  21      342.56      413.51     55.89 o 
   7   0  21       65.84       37.92     31.84 o 
   8   0  21      225.37      368.06     85.05 o 
  -8   1  21       18.46       29.42     45.47 o 
  -7   1  21      211.01      180.36     37.97 o 
  -6   1  21      289.25      265.40     37.39 o 
  -5   1  21      188.29      247.58     34.56 o 
  -4   1  21     1006.12     1102.33     83.24 o 
  -3   1  21      645.90      700.95     48.39 o 
  -2   1  21      731.57      663.88     33.77 o 
  -1   1  21     1894.06     1944.76     72.09 o 
   0   1  21     1940.87     1831.59     64.49 o 
   1   1  21     1683.17     1574.56     53.00 o 
   2   1  21      688.57      635.46     27.65 o 
   3   1  21      750.15      739.25     44.23 o 
   4   1  21     1043.70     1010.45     90.60 o 
   5   1  21      200.90      258.20     74.05 o 
   6   1  21      253.02      304.45     39.61 o 
   7   1  21      269.96      298.12     41.82 o 
   8   1  21       45.98       82.06     49.42 o 
  -7   2  21      389.47      466.63     60.58 o 
  -6   2  21      748.91      840.00     87.70 o 
  -5   2  21      857.06      857.02     48.51 o 
  -4   2  21      117.76       92.06     27.97 o 
  -3   2  21     1392.48     1379.13     55.08 o 
  -2   2  21     1630.08     1623.55    141.67 o 
  -1   2  21     2036.62     2121.32     71.35 o 
   0   2  21      127.26       96.30     21.37 o 
   1   2  21     2070.62     1917.11     56.07 o 
   2   2  21     1761.54     1701.47     57.70 o 
   3   2  21     1395.12     1307.68     49.92 o 
   4   2  21       73.81      106.70     24.95 o 
   5   2  21      872.62      723.76     89.43 o 
   6   2  21      749.68      869.40     67.96 o 
   7   2  21      461.95      423.91     66.48 o 
  -7   3  21      475.68      381.67     57.63 o 
  -6   3  21      196.85      212.40     48.89 o 
  -5   3  21      540.63      594.23     45.26 o 
  -4   3  21     1349.29     1329.20     96.10 o 
  -3   3  21     3140.79     3035.26     73.12 o 
  -2   3  21      471.90      472.04     30.13 o 
  -1   3  21     1059.27     1120.51     42.62 o 
   0   3  21     1525.79     1434.14     52.17 o 
   1   3  21      704.98      617.57     30.39 o 
   2   3  21      334.14      369.40     25.95 o 
   3   3  21     3312.28     3179.42     67.58 o 
   4   3  21     1475.71     1448.33     77.23 o 
   5   3  21      407.47      420.70     38.86 o 
   6   3  21      176.21      203.63     66.13 o 
   7   3  21      328.21      380.83    109.05 o 
  -7   4  21       45.35       46.42     46.72 o 
  -6   4  21     1091.12     1099.33     62.63 o 
  -5   4  21      691.31      711.71     51.21 o 
  -4   4  21      632.30      645.86     41.75 o 
  -3   4  21     1333.09     1287.81     41.25 o 
  -2   4  21     3024.65     2875.85     65.74 o 
  -1   4  21     1698.92     1748.44     55.89 o 
   0   4  21       49.66       54.80     19.71 o 
   1   4  21     1936.43     1920.39     51.45 o 
   2   4  21     2612.96     2469.95     81.45 o 
   3   4  21     1174.76     1205.58     43.67 o 
   4   4  21      726.18      723.97     44.81 o 
   5   4  21      618.46      634.71     68.54 o 
   6   4  21     1086.98     1190.42     78.11 o 
   7   4  21       22.71       41.53     73.02 o 
  -7   5  21      732.03      817.43     62.02 o 
  -6   5  21       63.32       67.90     38.22 o 
  -5   5  21      460.50      467.19     46.95 o 
  -4   5  21       46.17       53.99     33.34 o 
  -3   5  21      688.78      809.39     47.54 o 
  -2   5  21     1210.32     1171.38     39.77 o 
  -1   5  21      198.54      227.28     44.09 o 
   0   5  21      484.32      499.19     53.61 o 
   1   5  21      139.25      130.10     23.17 o 
   2   5  21     1323.15     1249.06     47.87 o 
   3   5  21      617.79      610.73     63.29 o 
   4   5  21       49.14       44.57     24.60 o 
   5   5  21      434.59      421.33     51.32 o 
   6   5  21       70.28       14.80     65.14 o 
   7   5  21      661.55      614.52    102.00 o 
  -6   6  21      120.89      146.09     58.85 o 
  -5   6  21      263.58      245.37     40.98 o 
  -4   6  21      345.19      364.50     41.23 o 
  -3   6  21      966.57     1036.00     46.56 o 
  -2   6  21       97.45      116.20     26.16 o 
  -1   6  21      352.11      374.60     41.91 o 
   0   6  21      237.23      242.92     38.58 o 
   1   6  21      348.42      323.90     36.92 o 
   2   6  21      118.92      170.25     31.79 o 
   3   6  21      912.99      901.08     49.36 o 
   4   6  21      470.77      494.24     46.54 o 
   5   6  21      196.46      155.89     73.51 o 
   6   6  21      177.86      251.56     80.78 o 
  -6   7  21      307.91      274.31     48.72 o 
  -5   7  21      356.51      353.42     52.44 o 
  -4   7  21      206.07      273.91     42.44 o 
  -3   7  21      870.12      853.80     53.41 o 
  -2   7  21      700.43      657.96     41.79 o 
  -1   7  21      642.88      656.84     57.73 o 
   0   7  21      549.03      548.08     54.92 o 
   1   7  21      683.05      666.89     47.05 o 
   2   7  21      713.12      774.53     65.27 o 
   3   7  21      787.13      798.82     51.32 o 
   4   7  21      200.56      242.97     40.02 o 
   5   7  21      421.91      383.92     87.80 o 
   6   7  21      251.21      202.22     84.38 o 
  -5   8  21       96.50      151.31     70.55 o 
  -4   8  21      200.04      278.77     43.52 o 
  -3   8  21      814.25      797.59     54.32 o 
  -2   8  21      114.79      146.23     37.31 o 
  -1   8  21      313.93      255.91     38.62 o 
   0   8  21      567.85      541.72     46.34 o 
   1   8  21      334.62      432.19     43.10 o 
   2   8  21      132.84      118.31     35.06 o 
   3   8  21      736.45      798.03     55.72 o 
   4   8  21      159.40      221.43     43.19 o 
   5   8  21      135.07      158.91     55.49 o 
  -4   9  21        2.08       38.97     38.32 o 
  -3   9  21      413.06      405.56     45.84 o 
  -2   9  21       54.01        2.16     30.86 o 
  -1   9  21      234.60      305.01     60.82 o 
   0   9  21        7.41       15.23     32.96 o 
   1   9  21      244.06      342.39     43.42 o 
   2   9  21       83.04      183.20     41.34 o 
   3   9  21      373.82      428.93     51.73 o 
   4   9  21        8.62       11.10     37.89 o 
  -2  10  21      163.71      205.51     45.28 o 
  -1  10  21      200.92      207.07     52.95 o 
   0  10  21      267.52      234.12     54.79 o 
   1  10  21      269.38      318.62    119.54 o 
   2  10  21      175.90      170.60     41.99 o 
   0   0  22     1829.52     1671.68     83.04 o 
   1   0  22      238.49      256.77     25.32 o 
   2   0  22       28.50       18.35     20.48 o 
   3   0  22      975.27      949.07     48.90 o 
   4   0  22     1142.49     1006.04     60.82 o 
   5   0  22     1186.06     1237.76     57.68 o 
   6   0  22        9.25       23.85     31.96 o 
   7   0  22      109.12      172.97     39.79 o 
  -7   1  22      330.06      365.16     44.17 o 
  -6   1  22       39.01       25.56     41.32 o 
  -5   1  22      558.50      506.27     42.95 o 
  -4   1  22       89.45      106.31     29.11 o 
  -3   1  22     1732.60     1720.94     75.23 o 
  -2   1  22      981.36      940.55     39.06 o 
  -1   1  22     1078.10     1043.85     41.62 o 
   0   1  22       60.78      108.62     22.11 o 
   1   1  22     1278.57     1206.22     45.22 o 
   2   1  22      925.75      900.05     44.08 o 
   3   1  22     1681.37     1809.67     74.48 o 
   4   1  22       68.00       85.86     35.23 o 
   5   1  22      635.70      686.80     58.44 o 
   6   1  22       64.79       -6.08     36.78 o 
   7   1  22      275.89      272.76     53.37 o 
  -7   2  22      262.37      283.93     54.29 o 
  -6   2  22       68.10       27.60     38.12 o 
  -5   2  22     1096.85     1135.21     89.95 o 
  -4   2  22      672.94      653.82     43.31 o 
  -3   2  22      499.51      573.18     59.93 o 
  -2   2  22      243.11      241.91     36.54 o 
  -1   2  22     2259.40     2189.36     52.84 o 
   0   2  22      328.70      349.09     33.21 o 
   1   2  22     2401.23     2347.19    108.28 o 
   2   2  22      249.80      269.61     22.74 o 
   3   2  22      334.27      383.85     41.29 o 
   4   2  22      780.98      761.45     56.76 o 
   5   2  22     1082.06      992.60     66.30 o 
   6   2  22       52.37       22.15     39.24 o 
   7   2  22      277.09      203.76     51.25 o 
  -7   3  22      259.25      213.32     53.08 o 
  -6   3  22      271.95      246.24     49.64 o 
  -5   3  22      594.90      605.52     80.65 o 
  -4   3  22      307.78      295.99     33.68 o 
  -3   3  22      918.05      876.15     48.01 o 
  -2   3  22      299.55      350.49     33.45 o 
  -1   3  22     1191.55     1175.55     45.27 o 
   0   3  22      745.17      724.15     37.08 o 
   1   3  22     1078.14     1026.49     38.29 o 
   2   3  22      313.51      323.39     26.00 o 
   3   3  22      984.14      987.02     46.80 o 
   4   3  22      181.43      192.24     31.23 o 
   5   3  22      578.50      601.64     58.41 o 
   6   3  22      180.47      208.78     50.13 o 
   7   3  22      287.95      218.77     54.29 o 
  -7   4  22      544.54      562.54     66.84 o 
  -6   4  22      345.81      317.80     83.19 o 
  -5   4  22      250.36      280.97     40.99 o 
  -4   4  22      720.83      708.81     47.79 o 
  -3   4  22     1094.13     1049.58     44.36 o 
  -2   4  22     2024.89     2020.38     55.34 o 
  -1   4  22     1937.93     1938.78     83.73 o 
   0   4  22       98.45       92.13     22.37 o 
   1   4  22     2008.58     1816.92     53.90 o 
   2   4  22     1971.38     1908.93     60.17 o 
   3   4  22     1192.83     1147.70     42.72 o 
   4   4  22      639.18      574.73     42.05 o 
   5   4  22      202.06      260.41     44.89 o 
   6   4  22      429.70      434.30     58.90 o 
   7   4  22      683.51      588.48    100.64 o 
  -6   5  22      194.13      168.63     42.20 o 
  -5   5  22      872.40      909.96     70.47 o 
  -4   5  22      638.45      637.24     41.89 o 
  -3   5  22      495.93      534.13     36.95 o 
  -2   5  22      149.06      127.98     23.03 o 
  -1   5  22      411.45      417.40     36.13 o 
   0   5  22     3725.31     3261.62    104.57 o 
   1   5  22      617.94      652.41     34.68 o 
   2   5  22      154.51      119.36     23.86 o 
   3   5  22      514.38      529.23     34.40 o 
   4   5  22      628.26      668.10     75.76 o 
   5   5  22      873.55      866.90     93.26 o 
   6   5  22      141.24      132.66     72.08 o 
  -6   6  22      351.26      382.91     50.83 o 
  -5   6  22      155.53      162.78     67.20 o 
  -4   6  22      185.10      163.13     36.79 o 
  -3   6  22      517.22      500.51     50.18 o 
  -2   6  22      831.40      832.25     41.39 o 
  -1   6  22      485.33      548.73     45.41 o 
   0   6  22      204.35      179.38     33.07 o 
   1   6  22      472.41      418.30     39.57 o 
   2   6  22      901.70      829.74     48.52 o 
   3   6  22      603.09      549.97     51.44 o 
   4   6  22      171.68      173.06     95.95 o 
   5   6  22      209.88      209.43     50.93 o 
   6   6  22      316.17      464.91     92.95 o 
  -5   7  22      140.60      161.53     42.26 o 
  -4   7  22      441.11      426.14     45.95 o 
  -3   7  22      286.71      302.05     41.84 o 
  -2   7  22       23.99       17.29     25.93 o 
  -1   7  22      490.52      440.83     49.80 o 
   0   7  22     1099.06     1075.50     56.31 o 
   1   7  22      532.56      558.29     60.17 o 
   2   7  22       24.01       49.15     32.16 o 
   3   7  22      213.22      257.83     37.55 o 
   4   7  22      581.61      610.60     58.01 o 
   5   7  22      136.77      243.11     71.67 o 
  -5   8  22       67.97       85.98     42.76 o 
  -4   8  22      146.24      200.81     52.47 o 
  -3   8  22       85.50      107.59     53.43 o 
  -2   8  22      936.09      968.64     87.90 o 
  -1   8  22      104.05       96.43     36.43 o 
   0   8  22       58.48       72.96     34.68 o 
   1   8  22      149.70      192.22     72.52 o 
   2   8  22      956.10      899.88     56.31 o 
   3   8  22       65.86       11.79     34.55 o 
   4   8  22      142.34      208.95     43.45 o 
   5   8  22       21.70      -19.81     47.42 o 
  -4   9  22      591.40      704.74     74.56 o 
  -3   9  22      126.87      125.53     39.78 o 
  -2   9  22      179.73       93.84     40.38 o 
  -1   9  22      276.41      250.55     53.28 o 
   0   9  22      203.41      292.55     65.47 o 
   1   9  22      302.47      312.96     48.44 o 
   2   9  22      171.83      198.46     44.95 o 
   3   9  22      135.17      100.87     40.12 o 
   4   9  22      674.57      739.28     59.23 o 
  -2  10  22      793.24      825.49     78.77 o 
  -1  10  22      320.52      305.07     59.79 o 
   0  10  22       56.68       91.14    103.78 o 
   1  10  22      347.28      299.91     74.30 o 
   2  10  22      769.48      833.02     76.10 o 
   1   0  23      362.80      370.19     32.17 o 
   2   0  23      355.98      341.57     30.48 o 
   3   0  23      273.19      288.41     40.01 o 
   4   0  23      119.77       91.47     35.47 o 
   5   0  23      850.21      845.01     60.58 o 
   6   0  23        4.08      -19.48     29.88 o 
   7   0  23      856.89      974.20     59.22 o 
  -7   1  23      598.87      546.00     74.98 o 
  -6   1  23      175.76      230.51     38.49 o 
  -5   1  23      726.95      672.42     51.48 o 
  -4   1  23      154.87      165.31     40.17 o 
  -3   1  23     1113.96     1094.36     61.13 o 
  -2   1  23      300.53      363.49     28.62 o 
  -1   1  23     2479.45     2439.16    112.15 o 
   0   1  23        7.37       17.79     20.23 o 
   1   1  23     2475.54     2394.01     65.67 o 
   2   1  23      353.46      329.61     41.86 o 
   3   1  23     1172.36     1162.73     47.92 o 
   4   1  23      155.07       95.90     38.53 o 
   5   1  23      711.11      806.34     61.98 o 
   6   1  23      190.38      204.36     47.33 o 
   7   1  23      601.44      593.15     64.26 o 
  -7   2  23      304.06      357.12     58.29 o 
  -6   2  23        5.77       15.87     30.01 o 
  -5   2  23     1305.34     1324.73     71.78 o 
  -4   2  23      906.87      995.79     52.40 o 
  -3   2  23     2224.92     2054.92     81.03 o 
  -2   2  23        8.34       43.05     29.55 o 
  -1   2  23     1792.37     1836.22     88.32 o 
   0   2  23      375.47      396.07     37.69 o 
   1   2  23     1956.80     1845.64     58.36 o 
   2   2  23        7.33        6.79     20.32 o 
   3   2  23     1687.19     1630.76     57.51 o 
   4   2  23      902.72      909.22     46.23 o 
   5   2  23     1261.51     1237.53     72.78 o 
   6   2  23        6.34       22.85     39.81 o 
   7   2  23      286.53      316.06     56.74 o 
  -7   3  23      556.48      587.24     95.32 o 
  -6   3  23      422.91      415.92     73.72 o 
  -5   3  23      172.06      135.67     71.81 o 
  -4   3  23       29.65       32.82     27.36 o 
  -3   3  23     1115.17     1106.73     62.17 o 
  -2   3  23      330.87      305.11     34.49 o 
  -1   3  23     1877.80     1923.39     51.15 o 
   0   3  23       58.44       51.42     22.53 o 
   1   3  23     1884.82     1778.73     50.17 o 
   2   3  23      252.20      251.21     29.04 o 
   3   3  23      922.21      918.82     68.11 o 
   4   3  23       32.92       49.97     27.42 o 
   5   3  23      174.56      179.32     45.24 o 
   6   3  23      440.90      492.81     60.56 o 
   7   3  23      444.93      460.18     62.75 o 
  -7   4  23       64.37       23.34     45.16 o 
  -6   4  23       42.59       60.16     41.16 o 
  -5   4  23      299.97      311.41     52.00 o 
  -4   4  23      451.01      444.84     35.20 o 
  -3   4  23      375.23      257.19     55.43 o 
  -2   4  23      177.50      166.84     38.57 o 
  -1   4  23      632.12      714.30     49.43 o 
   0   4  23      192.66      233.51     41.48 o 
   1   4  23      704.31      752.49     40.76 o 
   2   4  23      182.99      164.66     30.57 o 
   3   4  23      329.30      391.41     36.81 o 
   4   4  23      453.43      451.31     40.24 o 
   5   4  23      263.65      328.30     48.44 o 
   6   4  23       37.61       31.10     44.44 o 
   7   4  23       36.62       54.40     50.82 o 
  -6   5  23      379.37      347.42     48.06 o 
  -5   5  23      222.92      303.18     43.84 o 
  -4   5  23      271.28      277.68     66.39 o 
  -3   5  23     1042.20     1205.51     49.53 o 
  -2   5  23      414.73      455.43     38.27 o 
  -1   5  23      778.23      627.67     39.54 o 
   0   5  23      848.41      828.27     57.89 o 
   1   5  23      943.37      916.63     39.80 o 
   2   5  23      610.88      594.99     56.12 o 
   3   5  23      999.25     1080.04     49.21 o 
   4   5  23      252.16      177.21     35.86 o 
   5   5  23      192.14      229.71     38.80 o 
   6   5  23      482.40      604.10     95.10 o 
  -6   6  23       62.07      -36.74     49.86 o 
  -5   6  23      311.16      369.78     47.38 o 
  -4   6  23      537.57      450.60     45.56 o 
  -3   6  23      236.71      307.52     33.56 o 
  -2   6  23       62.64       59.92     29.45 o 
  -1   6  23      648.47      686.38     55.89 o 
   0   6  23     1308.78     1330.55     58.69 o 
   1   6  23      606.78      600.50     44.05 o 
   2   6  23       52.80       42.22     30.73 o 
   3   6  23      249.71      291.22     36.94 o 
   4   6  23      565.16      596.46     70.28 o 
   5   6  23      251.93      254.79     52.01 o 
   6   6  23       74.95      163.75     51.94 o 
  -5   7  23      394.94      427.88     51.06 o 
  -4   7  23      148.94      245.96     41.84 o 
  -3   7  23      377.64      444.27     49.31 o 
  -2   7  23     1037.79     1146.16     64.17 o 
  -1   7  23      368.01      367.64     49.53 o 
   0   7  23      396.81      406.39     46.14 o 
   1   7  23      412.29      397.45     48.88 o 
   2   7  23      958.71     1021.51     55.48 o 
   3   7  23      473.93      581.89     49.63 o 
   4   7  23      137.93      170.29     50.68 o 
   5   7  23      385.60      469.62     62.54 o 
  -4   8  23      929.72      842.38     59.48 o 
  -3   8  23      164.52      169.98     39.88 o 
  -2   8  23       43.92       76.29     58.12 o 
  -1   8  23      393.17      413.13     45.56 o 
   0   8  23     1330.78     1395.82     70.63 o 
   1   8  23      377.27      335.41     42.55 o 
   2   8  23       31.63       66.32     51.30 o 
   3   8  23      175.40      169.86     40.50 o 
   4   8  23      951.55     1059.40    142.23 o 
  -3   9  23      136.46      161.04     42.21 o 
  -2   9  23      515.04      557.77     82.62 o 
  -1   9  23      422.07      382.34     61.10 o 
   0   9  23       52.90       41.47     37.04 o 
   1   9  23      418.54      473.00     51.02 o 
   2   9  23      492.75      496.67     52.07 o 
   3   9  23      159.88      170.00     43.06 o 
  -1  10  23       26.54       19.65     51.94 o 
   0  10  23     1937.86     1833.33    100.85 o 
   1  10  23       14.12      -16.49     44.65 o 
   0   0  24      579.43      584.14     44.81 o 
   1   0  24      348.77      368.11     30.29 o 
   2   0  24      284.73      305.31     29.21 o 
   3   0  24     2376.59     2181.31     91.00 o 
   4   0  24        4.07        0.10     34.02 o 
   5   0  24      380.81      487.48    111.43 o 
   6   0  24       45.53       26.80     39.52 o 
   7   0  24     1046.23     1000.60     62.32 o 
  -7   1  24      391.61      375.95     90.20 o 
  -6   1  24      251.11      222.37     39.33 o 
  -5   1  24      845.52      887.23     64.67 o 
  -4   1  24      158.72       79.83     36.12 o 
  -3   1  24     1025.47     1067.07    125.65 o 
  -2   1  24     1487.04     1475.21     75.48 o 
  -1   1  24     1607.58     1647.49     64.36 o 
   0   1  24      326.25      379.39     30.63 o 
   1   1  24     1879.07     1821.48     57.26 o 
   2   1  24     1439.48     1403.88     51.83 o 
   3   1  24     1229.96     1213.07     50.58 o 
   4   1  24      185.87      152.74     39.66 o 
   5   1  24      765.94      888.94     68.86 o 
   6   1  24      223.18      183.12     47.77 o 
   7   1  24      379.14      428.19     88.91 o 
  -7   2  24      332.30      314.07     58.07 o 
  -6   2  24      111.37       91.85     44.27 o 
  -5   2  24      591.24      597.27     45.54 o 
  -4   2  24      453.11      451.89     81.19 o 
  -3   2  24      877.46      941.12    148.47 o 
  -2   2  24       36.54       43.29     48.74 o 
  -1   2  24     1191.48     1146.46     56.74 o 
   0   2  24       68.47      126.70     24.63 o 
   1   2  24     1047.89     1002.10     54.60 o 
   2   2  24       85.27       41.12     23.96 o 
   3   2  24      911.31      976.47     55.37 o 
   4   2  24      536.82      515.11     52.85 o 
   5   2  24      585.21      589.21    110.06 o 
   6   2  24       65.10       59.68     43.14 o 
   7   2  24      279.14      369.59     59.57 o 
  -7   3  24      522.66      512.14     66.73 o 
  -6   3  24       28.91       14.39     41.17 o 
  -5   3  24      531.77      626.84     61.31 o 
  -4   3  24      349.51      305.98     38.03 o 
  -3   3  24     1737.96     1634.51     76.04 o 
  -2   3  24      101.37       93.00     28.39 o 
  -1   3  24     1048.20     1034.97     57.16 o 
   0   3  24      434.62      437.97     34.07 o 
   1   3  24     1052.16      982.52     38.77 o 
   2   3  24      121.91       93.60     21.62 o 
   3   3  24     1543.96     1501.35     57.49 o 
   4   3  24      235.25      195.84     32.53 o 
   5   3  24      485.68      509.22     57.09 o 
   6   3  24       54.61        2.89     45.82 o 
   7   3  24      564.99      590.83     76.40 o 
  -6   4  24      733.59      634.51     67.21 o 
  -5   4  24      263.27      349.34     54.49 o 
  -4   4  24      374.51      442.69     57.03 o 
  -3   4  24      168.41      205.26     28.66 o 
  -2   4  24      813.22      881.62     43.26 o 
  -1   4  24      607.02      554.86     50.60 o 
   0   4  24       39.27       44.48     22.94 o 
   1   4  24      582.90      605.56     38.60 o 
   2   4  24      877.90      916.47     39.86 o 
   3   4  24      193.45      241.20     33.81 o 
   4   4  24      466.39      495.17     41.44 o 
   5   4  24      288.77      358.18     41.23 o 
   6   4  24      676.42      774.69     71.41 o 
  -6   5  24      130.62      113.10     61.57 o 
  -5   5  24     1149.46     1314.51    133.63 o 
  -4   5  24      747.74      712.42     45.08 o 
  -3   5  24      634.46      628.02     43.33 o 
  -2   5  24      355.78      370.23     31.81 o 
  -1   5  24     1490.15     1435.98    112.71 o 
   0   5  24     1772.95     1446.46     95.41 o 
   1   5  24     1354.16     1389.41     48.46 o 
   2   5  24      352.71      352.10     36.39 o 
   3   5  24      554.32      491.55     41.06 o 
   4   5  24      785.02      779.76     51.61 o 
   5   5  24     1140.18     1251.79     63.45 o 
   6   5  24      164.52      262.90     83.70 o 
  -6   6  24      128.22      145.98     45.20 o 
  -5   6  24      105.00      106.99     43.36 o 
  -4   6  24      434.58      530.57     49.70 o 
  -3   6  24      278.17      271.36     33.36 o 
  -2   6  24     1082.45     1003.61     51.33 o 
  -1   6  24      753.87      649.67     55.78 o 
   0   6  24      394.11      362.88     41.17 o 
   1   6  24      672.42      709.58     47.79 o 
   2   6  24     1149.17     1112.88     55.70 o 
   3   6  24      259.91      252.25     33.24 o 
   4   6  24      427.21      384.16     60.27 o 
   5   6  24      156.61      164.40     50.26 o 
   6   6  24      204.19      293.09     86.29 o 
  -5   7  24      273.75      246.55     56.23 o 
  -4   7  24      642.39      680.29     54.89 o 
  -3   7  24      144.11      180.27     38.69 o 
  -2   7  24      179.65      225.80     45.53 o 
  -1   7  24      297.05      341.14     85.10 o 
   0   7  24      663.53      639.58     68.71 o 
   1   7  24      262.54      252.91     38.09 o 
   2   7  24      203.18      200.60     38.07 o 
   3   7  24      147.75      141.04     35.92 o 
   4   7  24      647.52      862.33     70.76 o 
   5   7  24      241.40      260.55     58.06 o 
  -4   8  24       78.24       76.29     40.24 o 
  -3   8  24      125.42       78.55     37.57 o 
  -2   8  24     1027.49     1030.45    106.80 o 
  -1   8  24      475.69      404.03     46.11 o 
   0   8  24      148.47       47.59     36.95 o 
   1   8  24      481.69      497.43     65.98 o 
   2   8  24     1063.23     1068.95     85.35 o 
   3   8  24      108.81      114.53     40.03 o 
   4   8  24       77.53       85.92     50.35 o 
  -3   9  24       41.47       70.20     49.36 o 
  -2   9  24      218.83      228.37     58.86 o 
  -1   9  24      126.46      237.27     55.80 o 
   0   9  24      582.29      570.83     52.83 o 
   1   9  24      106.09       71.07     40.11 o 
   2   9  24      245.38      326.48     47.21 o 
   3   9  24       54.27       52.63     39.66 o 
   0  10  24       17.31       70.25     46.02 o 
   1   0  25      892.32      928.73     42.71 o 
   2   0  25      899.72      902.52     42.76 o 
   3   0  25      603.65      542.46     65.20 o 
   4   0  25        0.00       -8.35     34.39 o 
   5   0  25      385.23      343.01     51.04 o 
   6   0  25       72.18       70.85     46.49 o 
   7   0  25       18.16       96.65     48.52 o 
  -7   1  25      524.52      606.66     68.79 o 
  -6   1  25      112.20      120.95     37.27 o 
  -5   1  25      336.67      403.55     53.75 o 
  -4   1  25      403.08      416.35     50.36 o 
  -3   1  25     1374.93     1357.56     69.69 o 
  -2   1  25      634.09      662.71     51.41 o 
  -1   1  25     1384.94     1449.33     45.84 o 
   0   1  25      134.38      153.51     26.00 o 
   1   1  25     1213.05     1061.53     46.39 o 
   2   1  25      628.77      627.46     38.31 o 
   3   1  25     1440.46     1524.21     56.38 o 
   4   1  25      386.67      411.62     50.42 o 
   5   1  25      258.41      228.33     66.54 o 
   6   1  25       92.94       46.87     43.12 o 
   7   1  25      447.02      525.38    103.44 o 
  -7   2  25       49.63       41.02     58.11 o 
  -6   2  25      138.08      120.95     83.70 o 
  -5   2  25      369.41      374.44     42.19 o 
  -4   2  25      118.34      125.80     37.34 o 
  -3   2  25      615.64      557.79     83.29 o 
  -2   2  25     1287.13     1230.09     84.43 o 
  -1   2  25     1851.17     1845.11     51.58 o 
   0   2  25      389.29      378.88     31.79 o 
   1   2  25     1796.37     1681.02     58.06 o 
   2   2  25     1393.73     1352.57     53.73 o 
   3   2  25      723.67      772.95     43.91 o 
   4   2  25      107.76      124.90     41.37 o 
   5   2  25      300.69      275.51     50.25 o 
   6   2  25      148.98      114.63     47.88 o 
   7   2  25       21.99       -0.43     47.71 o 
  -6   3  25       45.18      -35.97     41.24 o 
  -5   3  25      634.82      602.04     65.78 o 
  -4   3  25     1198.28     1042.89     55.68 o 
  -3   3  25      689.46      741.51     56.45 o 
  -2   3  25      616.65      604.26     43.58 o 
  -1   3  25      913.19      905.46     48.49 o 
   0   3  25     1594.07     1545.73     55.51 o 
   1   3  25      892.16      844.73     37.45 o 
   2   3  25      606.18      602.90     41.04 o 
   3   3  25      715.19      756.63     55.94 o 
   4   3  25     1318.48     1316.98     58.41 o 
   5   3  25      677.48      697.31     82.11 o 
   6   3  25       39.87       34.17     47.62 o 
  -6   4  25      474.38      421.89     61.60 o 
  -5   4  25      588.48      576.39     63.76 o 
  -4   4  25      526.46      614.02     48.88 o 
  -3   4  25       16.63        5.15     33.71 o 
  -2   4  25     1478.96     1577.27     64.31 o 
  -1   4  25      452.73      475.42     40.01 o 
   0   4  25      155.46      172.33     38.62 o 
   1   4  25      462.51      460.58     31.35 o 
   2   4  25     1437.09     1280.74     66.64 o 
   3   4  25       48.62       58.41     29.06 o 
   4   4  25      661.86      750.95     66.77 o 
   5   4  25      570.02      515.31     60.72 o 
   6   4  25      369.04      453.05     62.72 o 
  -6   5  25       99.62      119.13     52.92 o 
  -5   5  25      456.89      402.16     47.68 o 
  -4   5  25      256.18      221.02     34.49 o 
  -3   5  25     1520.64     1558.62     64.80 o 
  -2   5  25      300.41      276.09     30.94 o 
  -1   5  25      640.18      648.01     55.29 o 
   0   5  25      325.09      336.00     45.87 o 
   1   5  25      600.01      610.81     42.90 o 
   2   5  25      312.39      339.17     30.35 o 
   3   5  25     1428.37     1413.33     62.96 o 
   4   5  25      256.15      277.68     39.96 o 
   5   5  25      453.79      408.06     45.68 o 
   6   5  25       98.04       65.12     75.43 o 
  -5   6  25      671.63      672.53     57.69 o 
  -4   6  25      307.70      367.51     45.82 o 
  -3   6  25      134.46      125.68     53.78 o 
  -2   6  25      436.68      386.39     50.44 o 
  -1   6  25      553.65      480.16     52.59 o 
   0   6  25      530.58      561.41     45.52 o 
   1   6  25      539.13      427.66     42.16 o 
   2   6  25      413.69      440.27     43.28 o 
   3   6  25      152.53      152.58     46.45 o 
   4   6  25      327.50      394.67     82.57 o 
   5   6  25      761.39      826.48     72.71 o 
  -5   7  25      194.33      220.75     47.26 o 
  -4   7  25       68.90       59.35     38.67 o 
  -3   7  25      416.40      428.42     59.74 o 
  -2   7  25      407.59      329.75     51.33 o 
  -1   7  25      230.91      187.87     63.83 o 
   0   7  25      459.76      522.13     47.93 o 
   1   7  25      210.88      257.65     41.03 o 
   2   7  25      406.41      414.12     73.81 o 
   3   7  25      403.60      360.33     43.39 o 
   4   7  25       29.95       21.03     44.79 o 
   5   7  25      243.79      225.78     56.00 o 
  -4   8  25      514.25      501.44     53.46 o 
  -3   8  25       73.64      113.46     50.38 o 
  -2   8  25      329.92      286.75     76.72 o 
  -1   8  25      142.51      143.57     40.61 o 
   0   8  25      324.78      342.73     44.73 o 
   1   8  25      152.33      135.70     57.09 o 
   2   8  25      315.10      286.81     44.93 o 
   3   8  25      104.11       61.33     38.99 o 
   4   8  25      529.73      589.31     70.19 o 
  -2   9  25      456.37      522.89     67.30 o 
  -1   9  25       81.20       42.06     48.77 o 
   0   9  25        9.73       12.34     38.98 o 
   1   9  25       74.82       93.41     41.44 o 
   2   9  25      540.70      612.97     56.35 o 
   0   0  26     2900.61     2935.64     96.29 o 
   1   0  26      191.22      223.94     28.97 o 
   2   0  26      201.21      209.97     37.24 o 
   3   0  26        7.02      -45.57     30.38 o 
   4   0  26     1615.61     1673.20     84.87 o 
   5   0  26        4.68        1.15     39.41 o 
   6   0  26        1.45       70.50     45.52 o 
   7   0  26      205.38      187.51     53.02 o 
  -7   1  26       68.64       16.53     46.20 o 
  -6   1  26     1127.15      950.54     72.63 o 
  -5   1  26      561.32      591.51     57.84 o 
  -4   1  26       27.38       71.88     59.50 o 
  -3   1  26      435.75      408.82     47.09 o 
  -2   1  26      745.12      839.93    143.85 o 
  -1   1  26      788.91      790.52     36.97 o 
   0   1  26      521.41      570.70     32.12 o 
   1   1  26      771.10      742.38     41.31 o 
   2   1  26      342.15      352.61     52.42 o 
   3   1  26      476.16      485.68     50.00 o 
   4   1  26       19.01       24.01     38.05 o 
   5   1  26      555.78      529.20     69.52 o 
   6   1  26     1102.49     1087.03     78.83 o 
   7   1  26       89.00      158.59     52.72 o 
  -6   2  26      164.43      168.48     51.41 o 
  -5   2  26      255.53      229.08     48.22 o 
  -4   2  26     1128.10     1144.57     70.34 o 
  -3   2  26      895.13      759.52     56.60 o 
  -2   2  26      408.26      398.56     38.14 o 
  -1   2  26      248.79      323.35     35.06 o 
   0   2  26     1109.53     1122.01     48.06 o 
   1   2  26      231.49      190.44     29.39 o 
   2   2  26      354.20      344.80     46.54 o 
   3   2  26      878.75      805.00     53.29 o 
   4   2  26     1177.40     1182.93     72.07 o 
   5   2  26      280.34      260.14     49.54 o 
   6   2  26      140.50      127.63     50.80 o 
  -6   3  26      311.20      296.47     57.64 o 
  -5   3  26      162.86      253.68     52.20 o 
  -4   3  26       70.86       56.90     37.36 o 
  -3   3  26      866.15      720.71     58.28 o 
  -2   3  26      644.22      693.49     46.05 o 
  -1   3  26      126.32      159.77     33.09 o 
   0   3  26       39.91       77.84     25.83 o 
   1   3  26       91.73      127.58     23.91 o 
   2   3  26      665.73      672.67     42.98 o 
   3   3  26      811.06      820.56     49.66 o 
   4   3  26       62.66        3.65     38.62 o 
   5   3  26      276.57      253.91     87.57 o 
   6   3  26      357.47      414.57     61.28 o 
  -6   4  26      160.05      181.44     52.95 o 
  -5   4  26      494.40      568.54     65.60 o 
  -4   4  26      359.42      403.37     45.26 o 
  -3   4  26       86.25       85.96     32.60 o 
  -2   4  26       95.18      134.63     34.50 o 
  -1   4  26      800.33      720.85     45.65 o 
   0   4  26      852.53      804.73     64.74 o 
   1   4  26      588.10      586.72     45.53 o 
   2   4  26       61.16       46.24     27.78 o 
   3   4  26       93.95       98.25     42.23 o 
   4   4  26      308.69      363.35     40.90 o 
   5   4  26      442.02      531.94    111.67 o 
   6   4  26      157.05      202.18     57.28 o 
  -6   5  26      328.89      434.69    115.36 o 
  -5   5  26      187.21      216.51     67.16 o 
  -4   5  26      204.78      221.28     36.35 o 
  -3   5  26      514.30      463.86     44.71 o 
  -2   5  26     1031.33     1036.34     54.95 o 
  -1   5  26      599.35      626.97     83.38 o 
   0   5  26       27.96      -21.88     34.11 o 
   1   5  26      560.60      505.07     35.17 o 
   2   5  26     1100.87     1203.79     47.93 o 
   3   5  26      481.60      596.23     69.71 o 
   4   5  26      198.15      219.20     62.00 o 
   5   5  26      117.04      163.66     47.15 o 
   6   5  26      262.66      308.94     88.00 o 
  -5   6  26      171.41      169.93     45.26 o 
  -4   6  26      576.97      512.10     51.88 o 
  -3   6  26      305.20      358.21     43.08 o 
  -2   6  26      458.18      492.41     56.27 o 
  -1   6  26      504.68      476.81     53.30 o 
   0   6  26      704.47      710.39     60.80 o 
   1   6  26      547.93      580.77     47.18 o 
   2   6  26      485.73      522.75     51.69 o 
   3   6  26      324.16      327.29     52.46 o 
   4   6  26      560.31      620.50     64.35 o 
   5   6  26      132.52      168.04     53.18 o 
  -4   7  26      246.07      242.62     44.95 o 
  -3   7  26      258.32      415.49     81.86 o 
  -2   7  26      615.50      581.50     61.99 o 
  -1   7  26      589.99      666.37     62.11 o 
   0   7  26      633.04      573.00     54.54 o 
   1   7  26      586.60      577.01     50.32 o 
   2   7  26      631.75      665.94     52.59 o 
   3   7  26      268.09      289.84     56.82 o 
   4   7  26      243.27      251.55     55.31 o 
  -3   8  26       97.94       82.33     67.17 o 
  -2   8  26      396.25      612.99     94.43 o 
  -1   8  26      202.90      198.63     61.01 o 
   0   8  26      643.97      698.38     66.79 o 
   1   8  26      253.83      277.07     43.84 o 
   2   8  26      387.99      359.54     48.04 o 
   3   8  26       56.45      -21.14     48.45 o 
  -2   9  26      103.74       95.22     51.91 o 
  -1   9  26     1012.69     1068.93     83.25 o 
   0   9  26      340.36      370.84     49.97 o 
   1   9  26      933.21     1019.27     64.99 o 
   2   9  26      119.94      157.75     45.12 o 
   1   0  27      305.40      304.66     33.09 o 
   2   0  27     1545.21     1566.02     75.72 o 
   3   0  27       97.83       79.77     38.69 o 
   4   0  27        0.54       62.05     38.50 o 
   5   0  27       43.09       53.34     41.79 o 
   6   0  27      775.59      845.09     70.53 o 
  -6   1  27       18.99        5.05     44.01 o 
  -5   1  27       89.16       58.30     41.88 o 
  -4   1  27     1271.32     1308.10     77.06 o 
  -3   1  27       15.76       -6.09     32.58 o 
  -2   1  27       98.28       72.04     55.87 o 
  -1   1  27       14.33       16.48     21.39 o 
   0   1  27     2230.80     2267.53     60.07 o 
   1   1  27        3.97       -7.55     22.93 o 
   2   1  27      105.95      126.77     27.77 o 
   3   1  27        2.76       12.77     36.47 o 
   4   1  27     1204.91     1057.73     69.10 o 
   5   1  27      102.80       68.70     44.54 o 
   6   1  27       26.53        4.34     46.81 o 
  -6   2  27      839.38      780.04    102.68 o 
  -5   2  27       58.09       88.51     43.69 o 
  -4   2  27       21.87        5.13     36.91 o 
  -3   2  27       62.83       47.20     36.43 o 
  -2   2  27     2090.54     2069.82     72.45 o 
  -1   2  27      195.80      208.92     46.61 o 
   0   2  27        1.66       10.69     23.14 o 
   1   2  27      280.46      314.80     33.86 o 
   2   2  27     2292.66     2112.82     68.53 o 
   3   2  27       84.55      103.95     30.16 o 
   4   2  27       15.66       11.06     37.87 o 
   5   2  27      100.87      127.94     46.90 o 
   6   2  27      928.34      942.50    261.68 o 
  -6   3  27      209.55      143.73     52.38 o 
  -5   3  27      267.02      273.03     74.74 o 
  -4   3  27      683.77      741.66     77.17 o 
  -3   3  27      116.89      136.65     34.72 o 
  -2   3  27       32.78       39.16     30.15 o 
  -1   3  27      265.18      295.02     36.34 o 
   0   3  27     3517.49     3511.00    124.57 o 
   1   3  27      314.82      322.57     33.98 o 
   2   3  27       51.20       41.43     33.92 o 
   3   3  27      157.29      156.65     32.50 o 
   4   3  27      672.98      652.06    120.01 o 
   5   3  27      236.05      166.76     70.16 o 
   6   3  27      242.52      291.68     58.36 o 
  -6   4  27      953.30      910.77     80.44 o 
  -5   4  27      217.11      276.64     73.47 o 
  -4   4  27      230.47      290.66     70.49 o 
  -3   4  27       82.05      106.01     34.18 o 
  -2   4  27     1937.58     2043.49     73.95 o 
  -1   4  27      538.64      533.33     44.50 o 
   0   4  27      564.10      613.48    154.08 o 
   1   4  27      561.58      554.31     35.23 o 
   2   4  27     2148.66     2184.59     96.93 o 
   3   4  27       80.85       82.24     31.79 o 
   4   4  27      234.45      252.38     37.68 o 
   5   4  27      129.41      105.50     48.85 o 
   6   4  27     1187.25     1392.05    128.08 o 
  -5   5  27      181.62      138.44     53.62 o 
  -4   5  27      300.12      431.53    113.73 o 
  -3   5  27      393.76      457.73     57.11 o 
  -2   5  27      390.99      365.45     42.30 o 
  -1   5  27      302.40      360.80     42.54 o 
   0   5  27      389.23      349.43     49.13 o 
   1   5  27      322.97      322.71     39.34 o 
   2   5  27      372.76      370.73     40.03 o 
   3   5  27      336.02      356.64     41.30 o 
   4   5  27      395.92      446.53     46.19 o 
   5   5  27      150.43      148.82     52.91 o 
  -5   6  27      180.51      159.25     44.02 o 
  -4   6  27       23.14       -2.32     36.11 o 
  -3   6  27      406.61      413.36     68.80 o 
  -2   6  27      647.60      621.59     63.68 o 
  -1   6  27      483.60      450.69    125.07 o 
   0   6  27       64.44       77.96     34.08 o 
   1   6  27      469.92      484.37     49.40 o 
   2   6  27      599.40      625.11     60.84 o 
   3   6  27      440.00      407.53     57.11 o 
   4   6  27       40.66       53.40     95.35 o 
   5   6  27      223.84      217.41     57.25 o 
  -4   7  27      150.18      139.97     43.82 o 
  -3   7  27      309.95      321.33     80.26 o 
  -2   7  27       57.80       95.25     47.55 o 
  -1   7  27      212.24      233.20     85.47 o 
   0   7  27      708.36      654.32     53.42 o 
   1   7  27      261.87      199.76     40.80 o 
   2   7  27       38.40      -19.43     34.01 o 
   3   7  27      335.18      459.62     60.94 o 
   4   7  27       98.50       -6.27     50.29 o 
  -3   8  27      269.61      246.43     79.54 o 
  -2   8  27      340.53      219.83     73.68 o 
  -1   8  27      124.39      186.50     43.77 o 
   0   8  27      299.84      337.30     48.78 o 
   1   8  27      119.85       93.76     40.77 o 
   2   8  27      317.54      387.27     48.32 o 
   3   8  27      251.73      304.16     84.42 o 
   0   9  27      201.10      213.32     46.53 o 
   0   0  28     1786.29     1766.45     76.69 o 
   1   0  28       13.14       -0.28     23.43 o 
   2   0  28       48.26      100.01     36.98 o 
   3   0  28       34.80        9.11     35.46 o 
   4   0  28     1378.78     1341.49     77.51 o 
   5   0  28      261.44      179.75     63.79 o 
   6   0  28        0.38       13.65     44.47 o 
  -6   1  28      632.93      576.63     63.10 o 
  -5   1  28        9.51       19.93     42.57 o 
  -4   1  28       45.46      130.90     46.07 o 
  -3   1  28      348.32      333.21     47.47 o 
  -2   1  28     1575.37     1718.08     81.78 o 
  -1   1  28       20.07       45.70     23.74 o 
   0   1  28      385.64      418.29     31.39 o 
   1   1  28       33.89       51.74     25.68 o 
   2   1  28     1525.53     1536.69     58.78 o 
   3   1  28      359.74      313.77     48.29 o 
   4   1  28       36.05       30.79     39.05 o 
   5   1  28       10.12       36.60     42.76 o 
   6   1  28      636.45      659.93     68.93 o 
  -6   2  28       32.93       37.78     64.09 o 
  -5   2  28       12.41       74.98     45.12 o 
  -4   2  28     1176.63     1252.18    152.58 o 
  -3   2  28      166.08      196.68     44.02 o 
  -2   2  28       52.62       63.44     32.25 o 
  -1   2  28      260.40      290.76     37.44 o 
   0   2  28     2109.79     2036.52     58.23 o 
   1   2  28      333.70      264.58     33.00 o 
   2   2  28       52.13      -18.11     41.30 o 
   3   2  28      137.75      150.90     42.85 o 
   4   2  28      932.69      953.02     73.60 o 
   5   2  28        1.95       15.95     56.94 o 
   6   2  28       21.33       27.51     46.53 o 
  -6   3  28      685.32      774.83    104.97 o 
  -5   3  28       43.03       82.26     65.25 o 
  -4   3  28       58.99       89.54     42.34 o 
  -3   3  28      386.98      414.23     46.40 o 
  -2   3  28     1733.12     1797.53     71.16 o 
  -1   3  28      105.18       87.47     31.62 o 
   0   3  28       50.39       48.59     36.64 o 
   1   3  28       67.88       82.37     28.31 o 
   2   3  28     1818.49     1851.73    118.02 o 
   3   3  28      384.24      376.46     40.62 o 
   4   3  28       57.92       31.56     42.62 o 
   5   3  28       34.69       60.95     48.27 o 
   6   3  28      696.74      597.59     70.24 o 
  -5   4  28      484.99      363.45     81.24 o 
  -4   4  28     2066.90     2325.00    145.27 o 
  -3   4  28       72.96       68.67     34.04 o 
  -2   4  28       16.58       24.26     37.74 o 
  -1   4  28      533.28      553.69     87.46 o 
   0   4  28     4003.21     3693.93    202.90 o 
   1   4  28      594.48      487.71     40.29 o 
   2   4  28       18.33       -1.94     28.87 o 
   3   4  28       75.70       61.63     32.80 o 
   4   4  28     2061.85     2044.20     77.61 o 
   5   4  28      411.22      392.60     62.18 o 
  -5   5  28       51.19       30.78     70.85 o 
  -4   5  28       32.08       36.51     45.48 o 
  -3   5  28      478.59      515.01     60.09 o 
  -2   5  28      326.18      308.95     41.08 o 
  -1   5  28      989.74     1033.72     66.45 o 
   0   5  28      181.30      155.90     43.84 o 
   1   5  28     1066.36     1080.53     69.38 o 
   2   5  28      268.98      386.05     40.98 o 
   3   5  28      483.43      445.29     45.49 o 
   4   5  28       38.90       62.75     35.67 o 
   5   5  28       71.84       20.62     70.69 o 
  -4   6  28      985.76      937.81    149.25 o 
  -3   6  28      289.59      314.06     58.93 o 
  -2   6  28      167.91      156.67    108.00 o 
  -1   6  28      517.54      549.88     47.16 o 
   0   6  28      436.81      484.45     47.77 o 
   1   6  28      425.68      397.21     44.73 o 
   2   6  28      168.58       91.37     44.56 o 
   3   6  28      271.91      279.25     58.54 o 
   4   6  28      924.65      808.72    145.27 o 
  -3   7  28      317.41      377.87     81.96 o 
  -2   7  28      527.61      569.07     63.59 o 
  -1   7  28      313.42      350.96     56.10 o 
   0   7  28        8.64      -15.12     33.77 o 
   1   7  28      330.07      405.97     47.32 o 
   2   7  28      529.15      583.32     66.60 o 
   3   7  28      314.97      279.77     58.14 o 
  -2   8  28       32.05       80.81     66.17 o 
  -1   8  28      234.64      200.24     45.56 o 
   0   8  28       70.01       90.80     41.01 o 
   1   8  28      303.81      345.31     47.66 o 
   2   8  28       33.22      -45.57     44.36 o 
   1   0  29       87.97      149.91     27.12 o 
   2   0  29     3285.73     3060.41    108.34 o 
   3   0  29      157.40      142.09     42.11 o 
   4   0  29       49.95      112.34     74.17 o 
   5   0  29       25.56      -17.44     42.02 o 
   6   0  29     1220.22     1246.30     85.33 o 
  -6   1  29        7.27       10.76     46.94 o 
  -5   1  29        2.97      -33.09     54.75 o 
  -4   1  29      956.72      983.75     94.45 o 
  -3   1  29      311.39      387.91     49.78 o 
  -2   1  29       45.93       54.20     37.41 o 
  -1   1  29      713.90      796.95     50.09 o 
   0   1  29      621.84      628.60     56.33 o 
   1   1  29      630.26      649.44     64.02 o 
   2   1  29       37.40       25.72     29.66 o 
   3   1  29      346.24      386.48     51.40 o 
   4   1  29      968.94     1066.37     74.71 o 
   5   1  29        8.79        0.52     45.07 o 
   6   1  29       13.45      -12.78     46.97 o 
  -6   2  29      411.58      371.85     87.25 o 
  -5   2  29      138.84      108.70     49.37 o 
  -4   2  29       44.99       31.62     39.57 o 
  -3   2  29       11.00       15.22     38.83 o 
  -2   2  29     1411.22     1525.42     68.89 o 
  -1   2  29      522.42      521.15     43.82 o 
   0   2  29       28.24       35.49     30.42 o 
   1   2  29      403.99      430.13     38.23 o 
   2   2  29     1353.84     1347.02     57.92 o 
   3   2  29       49.73       23.38     38.12 o 
   4   2  29       56.65       60.27     44.85 o 
   5   2  29      132.15       37.08     45.45 o 
   6   2  29      327.82      300.14     60.46 o 
  -5   3  29      501.57      555.99     92.55 o 
  -4   3  29      673.86      721.48     64.02 o 
  -3   3  29      334.84      387.56     67.00 o 
  -2   3  29       89.18       57.07     34.65 o 
  -1   3  29      153.83      240.85     38.13 o 
   0   3  29      132.95      123.35     41.16 o 
   1   3  29      179.69      114.15     49.98 o 
   2   3  29       66.02       38.61     28.77 o 
   3   3  29      389.80      378.62     40.14 o 
   4   3  29      853.51      829.89     68.81 o 
   5   3  29      538.23      555.39    145.19 o 
  -5   4  29      190.58      213.59     57.02 o 
  -4   4  29      136.52      129.43     59.37 o 
  -3   4  29      394.52      446.01     46.03 o 
  -2   4  29      708.76      805.21     77.07 o 
  -1   4  29       72.12       85.32     41.65 o 
   0   4  29      136.14      136.81     42.60 o 
   1   4  29      105.40       84.19     30.74 o 
   2   4  29      738.97      795.09     49.38 o 
   3   4  29      361.16      404.73     49.76 o 
   4   4  29      175.40      111.65     47.41 o 
   5   4  29      156.20       96.31     52.34 o 
  -5   5  29       87.77      123.31     71.97 o 
  -4   5  29      291.94      405.97     63.04 o 
  -3   5  29      142.52      179.64     49.56 o 
  -2   5  29       20.73       10.08     33.68 o 
  -1   5  29      332.32      319.05     46.84 o 
   0   5  29      836.30      760.74     63.72 o 
   1   5  29      263.26      280.24     68.31 o 
   2   5  29        6.68      -26.18     41.52 o 
   3   5  29       93.33       91.11     36.39 o 
   4   5  29      409.35      497.35     49.53 o 
   5   5  29       91.63      114.01     54.58 o 
  -4   6  29       86.51      173.82     72.70 o 
  -3   6  29      325.94      445.20     60.91 o 
  -2   6  29      621.32      641.38     62.93 o 
  -1   6  29      117.92       64.59     52.48 o 
   0   6  29       64.94       82.91     38.70 o 
   1   6  29       75.31       57.08     36.59 o 
   2   6  29      611.64      674.38     68.29 o 
   3   6  29      347.61      354.63     58.04 o 
   4   6  29       58.38       43.64     48.06 o 
  -3   7  29      359.76      277.11     79.70 o 
  -2   7  29       69.88       33.06     46.98 o 
  -1   7  29      501.45      523.03     51.90 o 
   0   7  29     1173.43     1319.08    105.47 o 
   1   7  29      551.70      609.02     63.58 o 
   2   7  29       98.72      123.76     52.49 o 
   3   7  29      389.46      521.90     68.47 o 
  -1   8  29      111.25      127.55     44.47 o 
   0   8  29      357.73      345.89     50.20 o 
   1   8  29      135.29      161.03     45.31 o 
   0   0  30      311.19      259.56     41.25 o 
   1   0  30      780.91      754.96     40.50 o 
   2   0  30       55.81       64.43     37.59 o 
   3   0  30      130.99      137.83     51.96 o 
   4   0  30      491.56      540.01     61.35 o 
   5   0  30      359.81      461.03     61.11 o 
  -5   1  30      364.82      366.87     57.19 o 
  -4   1  30        4.11        3.43     42.08 o 
  -3   1  30      646.20      673.42     60.87 o 
  -2   1  30      286.49      314.99     49.35 o 
  -1   1  30      605.83      654.55     48.72 o 
   0   1  30        1.49       32.51     24.20 o 
   1   1  30      617.95      645.12     50.44 o 
   2   1  30      315.68      288.67     46.13 o 
   3   1  30      700.51      724.91     64.28 o 
   4   1  30        0.98      -11.35     41.95 o 
   5   1  30      381.37      510.08     88.71 o 
  -5   2  30       50.51       67.85     57.53 o 
  -4   2  30      316.14      194.61     47.72 o 
  -3   2  30      281.12      285.07     49.38 o 
  -2   2  30       63.67       74.85     34.70 o 
  -1   2  30      601.63      620.71     47.00 o 
   0   2  30      630.12      701.71     48.01 o 
   1   2  30      715.59      749.44     46.16 o 
   2   2  30       76.15       97.46     30.74 o 
   3   2  30      280.98      262.02     50.27 o 
   4   2  30      281.96      218.22     51.73 o 
   5   2  30      108.60       58.92     48.36 o 
  -5   3  30       71.08       87.25     68.96 o 
  -4   3  30        2.28       18.14     49.10 o 
  -3   3  30      738.17      710.04     53.81 o 
  -2   3  30      604.40      723.05     72.95 o 
  -1   3  30      394.67      437.19     59.64 o 
   0   3  30     1308.21     1237.84     73.72 o 
   1   3  30      267.41      250.01     36.31 o 
   2   3  30      655.23      705.19     48.14 o 
   3   3  30      877.05      871.99     67.37 o 
   4   3  30        6.08       38.60     45.06 o 
   5   3  30       68.48       31.47     50.36 o 
  -5   4  30       81.32       76.13     54.07 o 
  -4   4  30      457.43      454.54     64.09 o 
  -3   4  30      138.76      105.79     37.31 o 
  -2   4  30      200.51      266.20     40.97 o 
  -1   4  30      121.95      148.85     37.40 o 
   0   4  30      231.91      150.77     68.91 o 
   1   4  30       73.53       79.87     40.98 o 
   2   4  30      184.73      261.65     39.17 o 
   3   4  30      135.60      170.69     37.34 o 
   4   4  30      536.70      555.33     92.53 o 
   5   4  30       61.67       49.96     51.61 o 
  -4   5  30      142.92      167.76     81.76 o 
  -3   5  30      373.70      372.16     99.81 o 
  -2   5  30      360.77      410.24     52.23 o 
  -1   5  30      168.34      173.35     39.99 o 
   0   5  30      312.96      287.44     45.97 o 
   1   5  30      260.61      246.30     48.46 o 
   2   5  30      307.19      305.24     41.54 o 
   3   5  30      329.13      376.77     45.57 o 
   4   5  30       88.47      127.95     52.39 o 
  -3   6  30      280.54      345.51     80.20 o 
  -2   6  30      195.40      307.04    102.08 o 
  -1   6  30      643.46      717.23    109.34 o 
   0   6  30      347.87      388.69     89.92 o 
   1   6  30      684.69      714.23    141.79 o 
   2   6  30      188.24      173.10     56.56 o 
   3   6  30      214.05      243.68     54.88 o 
  -2   7  30      194.63      120.50     52.98 o 
  -1   7  30      353.35      353.36     49.25 o 
   0   7  30      352.52      441.85     61.10 o 
   1   7  30      299.67      295.98    176.51 o 
   2   7  30      179.86      210.89    124.53 o 
   1   0  31     1107.44     1060.55     56.68 o 
   2   0  31      416.59      408.25     52.69 o 
   3   0  31      240.99      309.37     51.98 o 
   4   0  31        5.21       39.16     45.54 o 
   5   0  31      418.03      448.72     63.01 o 
  -5   1  31      388.94      508.37     93.42 o 
  -4   1  31      101.42       83.55     46.09 o 
  -3   1  31      507.90      530.60     58.31 o 
  -2   1  31        4.10       36.51     37.70 o 
  -1   1  31      746.26      886.64     53.60 o 
   0   1  31      725.52      691.97     49.05 o 
   1   1  31      717.55      704.34     45.68 o 
   2   1  31        8.52       70.28     40.48 o 
   3   1  31      482.01      471.10     56.59 o 
   4   1  31      117.34      136.83     49.17 o 
   5   1  31      344.23      341.07     58.85 o 
  -5   2  31      739.96      797.39     73.14 o 
  -4   2  31       16.10       58.95     43.55 o 
  -3   2  31      128.69      211.18     63.78 o 
  -2   2  31      141.68      132.54     37.19 o 
  -1   2  31      851.68      907.93     55.13 o 
   0   2  31      439.51      446.87     43.22 o 
   1   2  31      801.04      806.23     48.44 o 
   2   2  31       61.01       94.48     31.94 o 
   3   2  31       99.39      162.60     47.44 o 
   4   2  31       19.69       19.67     71.98 o 
   5   2  31      861.47      931.65     78.11 o 
  -5   3  31      131.18      220.64     79.34 o 
  -4   3  31      245.05      279.26     46.48 o 
  -3   3  31      701.87      734.26     54.97 o 
  -2   3  31      122.52      105.80     49.06 o 
  -1   3  31     1532.29     1549.73    107.80 o 
   0   3  31      113.99      151.36     37.39 o 
   1   3  31     1604.19     1428.49     63.21 o 
   2   3  31      169.80      124.56     34.99 o 
   3   3  31      703.82      617.14     86.62 o 
   4   3  31      307.11      229.99     56.77 o 
   5   3  31      165.88      140.93     53.64 o 
  -4   4  31      127.97       95.76     51.93 o 
  -3   4  31      302.84      259.21     43.96 o 
  -2   4  31       64.18       66.68     50.09 o 
  -1   4  31      695.10      712.70     70.39 o 
   0   4  31      273.50      363.32     54.53 o 
   1   4  31      670.71      717.40    119.13 o 
   2   4  31       86.44      120.44     34.75 o 
   3   4  31      378.81      346.24     43.62 o 
   4   4  31      145.22      172.78     52.32 o 
  -4   5  31       20.63       38.82     54.03 o 
  -3   5  31      505.83      553.41     66.77 o 
  -2   5  31      274.00      271.07     44.05 o 
  -1   5  31      886.93      850.82     56.78 o 
   0   5  31      106.33      117.07     47.23 o 
   1   5  31      925.02      966.21     72.99 o 
   2   5  31      300.88      265.70     51.25 o 
   3   5  31      541.80      566.49     51.57 o 
   4   5  31       10.26       48.34     49.37 o 
  -3   6  31      370.37      450.60    102.56 o 
  -2   6  31       65.76       59.64     97.19 o 
  -1   6  31      689.69      694.60     56.08 o 
   0   6  31      254.52      273.56     64.71 o 
   1   6  31      525.19      501.43     62.81 o 
   2   6  31       99.02       40.08     67.03 o 
   3   6  31      405.06      479.72     63.35 o 
  -2   7  31      174.72      149.27     54.91 o 
  -1   7  31       29.86      -33.45     38.89 o 
   0   7  31       23.95        6.61     38.40 o 
   1   7  31      100.95      131.00     52.41 o 
   2   7  31      139.52      203.98     76.34 o 
   0   0  32        2.67      -23.40     34.90 o 
   1   0  32      303.06      364.92     58.78 o 
   2   0  32        9.13      -10.37     49.59 o 
   3   0  32      796.41      819.17     69.29 o 
   4   0  32       39.78       50.18     47.12 o 
   5   0  32      623.98      573.91     68.54 o 
  -5   1  32      437.53      461.35     64.95 o 
  -4   1  32      119.18       37.41     47.05 o 
  -3   1  32      564.60      553.62     81.73 o 
  -2   1  32       29.94      -20.84     33.54 o 
  -1   1  32      784.10      750.03     62.86 o 
   0   1  32       54.99       70.27     28.00 o 
   1   1  32      895.79      942.51     45.35 o 
   2   1  32       26.69       79.68     42.65 o 
   3   1  32      548.85      585.88     61.80 o 
   4   1  32      116.97      104.12     50.20 o 
   5   1  32      384.36      363.48     62.19 o 
  -5   2  32      743.42      803.91     79.42 o 
  -4   2  32       40.47       10.41     81.14 o 
  -3   2  32      557.96      548.63     51.08 o 
  -2   2  32       34.16        6.76     34.05 o 
  -1   2  32      266.65      315.41     42.17 o 
   0   2  32      113.38      135.75     36.67 o 
   1   2  32      443.60      438.82     41.26 o 
   2   2  32       21.14        0.40     46.23 o 
   3   2  32      510.88      437.39     58.45 o 
   4   2  32       36.53       38.48     45.83 o 
   5   2  32      881.90      831.03    210.97 o 
  -4   3  32       54.60      147.47     43.49 o 
  -3   3  32      451.78      438.07     49.29 o 
  -2   3  32      257.44      255.65     54.35 o 
  -1   3  32     1247.50     1335.87     65.82 o 
   0   3  32        4.00      -11.52     32.42 o 
   1   3  32     1213.61     1278.02     77.06 o 
   2   3  32      275.36      274.38     39.01 o 
   3   3  32      416.81      446.06     59.09 o 
   4   3  32       32.70       67.35     51.66 o 
  -4   4  32       12.50       25.77     61.69 o 
  -3   4  32      256.90      249.60     44.29 o 
  -2   4  32      383.61      425.16     49.35 o 
  -1   4  32      320.34      428.68     53.94 o 
   0   4  32        3.47       20.96     34.83 o 
   1   4  32      290.09      323.61     53.42 o 
   2   4  32      337.27      306.62     41.47 o 
   3   4  32      255.04      347.06     56.76 o 
   4   4  32       10.21       82.37     57.91 o 
  -3   5  32      519.72      489.43     68.16 o 
  -2   5  32       39.19       50.08     39.45 o 
  -1   5  32      256.99      301.77     50.85 o 
   0   5  32      168.55      120.42     48.86 o 
   1   5  32      339.68      457.69     60.52 o 
   2   5  32       41.04       35.89     45.48 o 
   3   5  32      452.74      429.72     63.95 o 
  -2   6  32      290.17      269.94     60.04 o 
  -1   6  32      190.15      219.40     45.20 o 
   0   6  32        0.88       69.01     47.12 o 
   1   6  32      179.54      265.60     56.36 o 
   2   6  32      300.56      387.20    172.80 o 
   1   0  33      458.70      477.39     46.88 o 
   2   0  33      519.14      544.22    105.65 o 
   3   0  33      567.41      676.02     65.94 o 
   4   0  33       63.67       49.91     49.98 o 
  -4   1  33        0.81       17.26     47.44 o 
  -3   1  33      523.73      592.20     62.15 o 
  -2   1  33        6.27       17.25     36.49 o 
  -1   1  33      865.05      865.77     55.02 o 
   0   1  33      350.25      391.09     43.93 o 
   1   1  33      797.26      921.73     60.25 o 
   2   1  33        5.44       33.39     40.85 o 
   3   1  33      568.90      590.81    118.26 o 
   4   1  33        9.24       57.86     48.00 o 
  -4   2  33       78.60       35.56     47.05 o 
  -3   2  33      441.96      470.07     50.51 o 
  -2   2  33      265.23      223.95     42.31 o 
  -1   2  33      443.54      399.96     46.43 o 
   0   2  33       24.71       45.49     34.56 o 
   1   2  33      594.33      598.07     67.31 o 
   2   2  33      264.21      258.64     96.15 o 
   3   2  33      490.06      509.96     61.80 o 
   4   2  33       90.89       66.53     49.44 o 
  -4   3  33       21.25       54.12     41.26 o 
  -3   3  33      293.90      352.74     47.63 o 
  -2   3  33      257.61      227.16     45.01 o 
  -1   3  33       90.53      140.31     39.44 o 
   0   3  33        6.83       16.60     36.55 o 
   1   3  33       96.36      133.15     45.83 o 
   2   3  33      293.63      220.91     39.85 o 
   3   3  33      300.16      257.82     64.90 o 
   4   3  33        8.50       -7.16     52.03 o 
  -3   4  33      133.79      120.42     43.44 o 
  -2   4  33        7.47        0.50     35.96 o 
  -1   4  33      287.34      266.89     53.79 o 
   0   4  33      603.21      603.54     52.71 o 
   1   4  33      311.34      326.33     56.31 o 
   2   4  33       18.89       47.78     50.69 o 
   3   4  33      168.73      204.46     52.49 o 
  -3   5  33      300.56      320.81     62.79 o 
  -2   5  33      249.04      307.58     47.48 o 
  -1   5  33      162.13      192.57     42.50 o 
   0   5  33       46.44       63.16     62.61 o 
   1   5  33      220.63      205.10     54.26 o 
   2   5  33      261.78      172.07    119.66 o 
   3   5  33      303.93      295.09     57.20 o 
  -1   6  33      308.48      293.73     49.16 o 
   0   6  33       36.23       64.40     48.80 o 
   1   6  33      252.97      210.70     56.76 o 
   0   0  34      272.73      420.85     53.58 o 
   1   0  34      623.19      665.90     52.34 o 
   2   0  34       78.89       50.86     59.92 o 
   3   0  34      523.36      449.98     59.51 o 
   4   0  34      175.47      267.69     74.38 o 
  -4   1  34       41.33       80.84     50.62 o 
  -3   1  34      229.66      240.73     53.61 o 
  -2   1  34      207.78      174.49     41.95 o 
  -1   1  34      524.37      532.03     56.98 o 
   0   1  34       95.58      121.38     37.05 o 
   1   1  34      467.18      403.02     45.09 o 
   2   1  34      187.43      175.59     48.51 o 
   3   1  34      246.96      295.42     54.13 o 
   4   1  34       53.75       40.39     56.40 o 
  -4   2  34      470.97      460.51     64.27 o 
  -3   2  34     1076.85     1097.92     66.21 o 
  -2   2  34       13.96       64.17     39.64 o 
  -1   2  34      501.65      555.88     74.45 o 
   0   2  34      912.29     1003.05     60.79 o 
   1   2  34      407.82      400.92     44.75 o 
   2   2  34       16.84       19.15     42.93 o 
   3   2  34     1073.32     1302.41     85.05 o 
   4   2  34      463.46      442.37     63.88 o 
  -3   3  34      128.52      159.25     45.43 o 
  -2   3  34       85.58       78.56     41.23 o 
  -1   3  34      254.57      210.77     46.43 o 
   0   3  34       19.89       12.30     37.90 o 
   1   3  34      154.20      142.90     48.46 o 
   2   3  34       44.52       17.13     60.32 o 
   3   3  34       74.92      114.97     49.68 o 
  -3   4  34      160.11      210.97     64.97 o 
  -2   4  34      231.92      376.02     51.40 o 
  -1   4  34      435.82      499.37     52.87 o 
   0   4  34      295.11      335.88     68.78 o 
   1   4  34      500.32      542.16    103.14 o 
   2   4  34      156.51      209.05     64.64 o 
   3   4  34      157.65       97.31     62.67 o 
  -2   5  34      275.73      421.96     65.30 o 
  -1   5  34       31.07        9.10     40.55 o 
   0   5  34      683.08      795.46     77.09 o 
   1   5  34       47.26      101.17    129.60 o 
   2   5  34      250.32      261.74     57.83 o 
   1   0  35      258.60      249.13     42.21 o 
   2   0  35      544.83      575.73     53.01 o 
   3   0  35      131.81      140.62     51.62 o 
  -3   1  35       51.92       66.81     41.68 o 
  -2   1  35      113.10      109.74     40.89 o 
  -1   1  35      279.51      315.06     60.61 o 
   0   1  35      766.44      776.55     54.30 o 
   1   1  35      345.66      329.48     44.21 o 
   2   1  35      126.62      127.63     47.62 o 
   3   1  35       42.63       75.35     49.71 o 
  -3   2  35      123.08      197.57     45.53 o 
  -2   2  35      568.91      672.49     59.21 o 
  -1   2  35      170.00      116.05     39.72 o 
   0   2  35       68.00      114.32     40.66 o 
   1   2  35      128.17      181.15     41.81 o 
   2   2  35      605.82      631.24     65.35 o 
   3   2  35      182.01      132.61     50.80 o 
  -3   3  35       41.87       47.95     42.95 o 
  -2   3  35       82.96      121.63     43.36 o 
  -1   3  35        2.09      -19.74     36.35 o 
   0   3  35      308.77      362.11     51.75 o 
   1   3  35        5.83        3.68     55.60 o 
   2   3  35       61.40      117.02     82.24 o 
   3   3  35       48.02       40.31     49.55 o 
  -2   4  35      768.21      792.54     61.17 o 
  -1   4  35      139.12      210.61     44.16 o 
   0   4  35      103.75      163.31     44.91 o 
   1   4  35      155.92      121.77     51.14 o 
   2   4  35      777.96      754.74     71.25 o 
   0   5  35      223.34      286.88     50.76 o 
   0   0  36      812.10      851.61    111.94 o 
   1   0  36      127.58      168.93     62.97 o 
   2   0  36        2.23       28.93     40.48 o 
   3   0  36       75.70       58.55     48.35 o 
  -3   1  36       72.14       72.63     43.65 o 
  -2   1  36      628.91      788.17     68.40 o 
  -1   1  36      272.05      231.08     44.95 o 
   0   1  36       37.43       20.14     36.82 o 
   1   1  36      255.50      181.57     56.19 o 
   2   1  36      592.89      610.91     55.43 o 
   3   1  36       53.41       20.27     48.95 o 
  -2   2  36        6.83       31.59     39.61 o 
  -1   2  36      173.60      138.32     41.86 o 
   0   2  36      999.53      928.34    153.40 o 
   1   2  36      176.73       61.33     55.13 o 
   2   2  36       12.12       42.05     47.86 o 
  -2   3  36      732.53      736.47     76.57 o 
  -1   3  36       24.16       70.55     42.56 o 
   0   3  36        5.06       65.87     39.07 o 
   1   3  36       46.83       -2.24     37.98 o 
   2   3  36      730.19      827.70    111.56 o 
  -1   4  36       62.33       17.86     43.08 o 
   0   4  36      327.99      463.48     54.94 o 
   1   4  36       86.69       43.07     55.52 o 
   1   0  37       25.20      -11.95     37.16 o 
   2   0  37      837.93      884.32    132.85 o 
  -2   1  37       80.57      104.31     44.44 o 
  -1   1  37       80.12       73.60     42.21 o 
   0   1  37      363.04      327.01     72.90 o 
   1   1  37       65.93       -4.88     78.01 o 
   2   1  37       84.16      142.21     43.27 o 
  -1   2  37       48.00       60.62     39.72 o 
   0   2  37        2.76      -52.27     38.56 o 
   1   2  37       29.52       66.28     56.56 o 
   0   3  37      882.81      958.21     64.32 o 
   0   0  38      929.35      967.58    120.50 o 
   0   1  38       34.15      -35.86     53.71 o 
                                                 
